# Supplementary material for: Prediction of Metabolic Profiles from Transcriptomics Data in Human Cancer Cell Lines
Source: Int J Mol Sci. 2022 Mar 31;23(7):3867. doi: 10.3390/ijms23073867 (PMC8998886; doi:10.3390/ijms23073867)
Supplement: Supplementary file 1 [file ijms-23-03867-s001.zip]

Archive with 3 entries (3 files):
- Figure S1.pdf
- SuppFile1_ccle_network.csv
- SuppFile2_nci60_network.csv
