# Supplementary material for: Prediction of Metabolic Profiles from Transcriptomics Data in Human Cancer Cell Lines
Source: Int J Mol Sci. 2022 Mar 31;23(7):3867. doi: 10.3390/ijms23073867 (PMC8998886; doi:10.3390/ijms23073867)
Supplement: Supplementary file 1 [file ijms-23-03867-s001.zip › SuppFile1_ccle_network.csv]

nodeA	nodeB	PCC	likelihood
phosphocreatine	SAMD11	0.21653461	0.396039604
phosphocreatine	HES4	0.313080441	0.603960396
phosphocreatine	RNF223	0.254932563	0.01980198
phosphocreatine	DVL1	0.256543057	0.198019802
phosphocreatine	VWA1	0.347308647	0.376237624
phosphocreatine	FNDC10	0.305843404	1
phosphocreatine	PRKCZ	0.316947418	0.099009901
phosphocreatine	PRKCZ-AS1	0.223064351	0.227722772
phosphocreatine	SKI	0.338363945	0.99009901
phosphocreatine	PEX10	0.235904218	0.00990099
phosphocreatine	FAM213B	0.290143666	0.99009901
phosphocreatine	ARHGEF16	0.379316242	0.683168317
phosphocreatine	KCNAB2	-0.394757502	0.01980198
phosphocreatine	LOC102724450	0.220586778	0.336633663
phosphocreatine	GPR153	0.367916217	1
phosphocreatine	HES2	0.326468133	0.831683168
phosphocreatine	ESPN	0.283400979	0.831683168
phosphocreatine	TNFRSF25	0.243376727	0.653465347
phosphocreatine	PLEKHG5	0.377469249	0.940594059
phosphocreatine	SLC2A5	-0.366159173	0.376237624
phosphocreatine	GPR157	0.301496998	0.128712871
phosphocreatine	PIK3CD	-0.339280722	0.801980198
phosphocreatine	PIK3CD-AS1	-0.378191672	0.00990099
phosphocreatine	KIF1B	0.360577272	0.98019802
phosphocreatine	CASZ1	0.218575663	0.04950495
phosphocreatine	AGTRAP	0.241468503	0.00990099
phosphocreatine	TNFRSF8	-0.239501075	0.04950495
phosphocreatine	KAZN	0.282694581	0.495049505
phosphocreatine	TMEM51-AS1	0.257603477	0.01980198
phosphocreatine	TMEM51	0.375989905	0.03960396
phosphocreatine	FBLIM1	0.380319021	0.158415842
phosphocreatine	FAM131C	0.365237867	0.95049505
phosphocreatine	ARHGEF19	0.23786131	0.732673267
phosphocreatine	MFAP2	0.281172844	0.524752475
phosphocreatine	ATP13A2	0.223438054	0.643564356
phosphocreatine	ARHGEF10L	0.391779417	0.792079208
phosphocreatine	NBL1	0.403102561	0.326732673
phosphocreatine	CAMK2N1	0.293201396	0.059405941
phosphocreatine	RAP1GAP	0.25518112	0.148514851
phosphocreatine	LINC01635	-0.24399245	0.871287129
phosphocreatine	EPHB2	0.285556239	0.00990099
phosphocreatine	ZNF436	0.217075709	0.217821782
phosphocreatine	ASAP3	0.266454447	0.02970297
phosphocreatine	RPL11	-0.22304699	0.01980198
phosphocreatine	CNR2	-0.406470156	0.564356436
phosphocreatine	SRSF10	-0.219451334	0.00990099
phosphocreatine	IL22RA1	0.277817909	0.059405941
phosphocreatine	GRHL3	0.258074177	0.445544554
phosphocreatine	SELENON	0.394416916	0.643564356
phosphocreatine	CD52	-0.435674223	0.613861386
phosphocreatine	KDF1	0.274314588	0.01980198
phosphocreatine	SLC9A1	0.285347313	0.316831683
phosphocreatine	MAP3K6	0.385533149	0.02970297
phosphocreatine	FCN3	0.248193695	0.445544554
phosphocreatine	CD164L2	0.249080416	0.415841584
phosphocreatine	FGR	-0.372475805	0.158415842
phosphocreatine	PTPRU	0.351554394	0.762376238
phosphocreatine	LAPTM5	-0.445950782	0.198019802
phosphocreatine	SDC3	0.408260966	0.158415842
phosphocreatine	SERINC2	0.320375336	0.089108911
phosphocreatine	PTP4A2	-0.217658595	0.326732673
phosphocreatine	LCK	-0.321818915	0.663366337
phosphocreatine	ZBTB8A	0.274203926	0.118811881
phosphocreatine	KIAA1522	0.465232569	0.752475248
phosphocreatine	YARS	-0.235282807	0.00990099
phosphocreatine	S100PBP	-0.365091892	0.118811881
phosphocreatine	TMEM54	0.400019893	0.178217822
phosphocreatine	GJB5	0.272204302	0.168316832
phosphocreatine	GJB4	0.239109905	0.04950495
phosphocreatine	ZMYM6	-0.251521425	0.118811881
phosphocreatine	ZMYM1	0.321537524	0.702970297
phosphocreatine	STK40	-0.230530719	0.316831683
phosphocreatine	INPP5B	-0.397533518	0.059405941
phosphocreatine	SCMH1	-0.232489423	0.00990099
phosphocreatine	C1orf210	0.236069613	0.00990099
phosphocreatine	PTPRF	0.442429344	0.247524752
phosphocreatine	ARTN	0.219460681	0.257425743
phosphocreatine	B4GALT2	0.275662348	0.178217822
phosphocreatine	ARMH1	-0.310965986	0.02970297
phosphocreatine	TSPAN1	0.267049341	0.00990099
phosphocreatine	SPATA6	0.250711669	0.257425743
phosphocreatine	EPS15	-0.276844752	0.465346535
phosphocreatine	ZFYVE9	0.391284243	0.96039604
phosphocreatine	ZCCHC11	-0.240331822	0.03960396
phosphocreatine	ECHDC2	0.219029653	0.00990099
phosphocreatine	ACOT11	0.315020247	0.900990099
phosphocreatine	DHCR24	0.227659386	0.00990099
phosphocreatine	PCSK9	0.275106861	0.237623762
phosphocreatine	NFIA	0.22842068	0.534653465
phosphocreatine	PATJ	0.368907415	0.04950495
phosphocreatine	ATG4C	-0.241607819	0.00990099
phosphocreatine	CACHD1	0.299233132	0.564356436
phosphocreatine	WLS	0.38862111	0.03960396
phosphocreatine	RPE65	0.218586054	0.623762376
phosphocreatine	ZRANB2	-0.231256181	0.01980198
phosphocreatine	ZRANB2-AS2	-0.235840614	0.712871287
phosphocreatine	ACADM	-0.278858488	0.089108911
phosphocreatine	LINC01781	-0.235534547	0.841584158
phosphocreatine	LPAR3	0.289273331	0.930693069
phosphocreatine	MCOLN3	0.298152479	0.247524752
phosphocreatine	SYDE2	0.267439001	0.00990099
phosphocreatine	DDAH1	0.353426284	0.089108911
phosphocreatine	PKN2	0.277259531	0.00990099
phosphocreatine	EPHX4	0.264520926	0.207920792
phosphocreatine	MTF2	-0.336205203	0.198019802
phosphocreatine	CCDC18	-0.242958409	0.841584158
phosphocreatine	FNBP1L	0.384246069	0.633663366
phosphocreatine	LINC01307	-0.220549621	0.02970297
phosphocreatine	RNPC3	-0.247721317	0.00990099
phosphocreatine	AMY2B	-0.237390318	0.00990099
phosphocreatine	CELSR2	0.29278828	0.792079208
phosphocreatine	PSRC1	0.228911855	0.198019802
phosphocreatine	SORT1	0.264934688	0.089108911
phosphocreatine	AMIGO1	0.343238746	1
phosphocreatine	GSTM3	0.282118138	0.603960396
phosphocreatine	KCNA3	-0.393428094	0.00990099
phosphocreatine	CD53	-0.531186789	0.257425743
phosphocreatine	CHI3L2	-0.342471812	0.881188119
phosphocreatine	TMIGD3	-0.230397437	0.03960396
phosphocreatine	ST7L	0.301305359	0.762376238
phosphocreatine	PPM1J	0.29827147	0.099009901
phosphocreatine	LINC01356	0.290167965	0.940594059
phosphocreatine	MAGI3	0.305573444	0.821782178
phosphocreatine	PTPN22	-0.462399453	0.683168317
phosphocreatine	ATP1A1	0.278757149	0.099009901
phosphocreatine	IGSF3	0.349203444	0.108910891
phosphocreatine	CD2	-0.232367145	0.128712871
phosphocreatine	PTGFRN	0.48565927	0.782178218
phosphocreatine	TRIM45	0.301775858	0.831683168
phosphocreatine	ZNF697	0.361885451	0.326732673
phosphocreatine	POLR3GL	-0.29639415	0.574257426
phosphocreatine	POLR3C	-0.223700866	0.613861386
phosphocreatine	ANP32E	-0.261526308	0.03960396
phosphocreatine	CTSS	-0.311184415	0.386138614
phosphocreatine	C1orf56	0.277353931	0.930693069
phosphocreatine	RFX5	-0.347860857	0.415841584
phosphocreatine	CGN	0.236328065	0.00990099
phosphocreatine	S100A14	0.28381264	0.079207921
phosphocreatine	RAB13	0.429339999	0.01980198
phosphocreatine	RPS27	-0.237222612	0.079207921
phosphocreatine	KCNN3	-0.295385872	0.633663366
phosphocreatine	ADAM15	0.31430489	0.079207921
phosphocreatine	EFNA1	0.305393179	0.069306931
phosphocreatine	RUSC1	0.320881756	0.96039604
phosphocreatine	LMNA	0.429936163	0.00990099
phosphocreatine	MEF2D	-0.339257742	0.673267327
phosphocreatine	IQGAP3	0.28059332	0.227722772
phosphocreatine	TTC24	-0.362216859	0.594059406
phosphocreatine	NES	0.24658751	0.495049505
phosphocreatine	CRABP2	0.257409607	0.366336634
phosphocreatine	ARHGEF11	0.356119273	0.97029703
phosphocreatine	FCRL5	-0.292683914	0.326732673
phosphocreatine	FCRL3	-0.272669561	0.742574257
phosphocreatine	FCRL2	-0.305227437	0.683168317
phosphocreatine	FCRL1	-0.341283181	0.930693069
phosphocreatine	CD1A	-0.278932189	0.574257426
phosphocreatine	CD1C	-0.344681282	0.683168317
phosphocreatine	PYHIN1	-0.354805375	0.930693069
phosphocreatine	IFI16	-0.241930385	0.079207921
phosphocreatine	AIM2	-0.242227315	0.732673267
phosphocreatine	IGSF9	0.305513003	0.663366337
phosphocreatine	DCAF8	-0.264042905	0.237623762
phosphocreatine	SLAMF6	-0.40930202	0.722772277
phosphocreatine	CD84	-0.434670493	0.03960396
phosphocreatine	SLAMF1	-0.342412972	0.524752475
phosphocreatine	CD48	-0.5159564	0.881188119
phosphocreatine	LY9	-0.42572909	0.663366337
phosphocreatine	USF1	-0.26480266	0.03960396
phosphocreatine	ARHGAP30	-0.532361969	0.455445545
phosphocreatine	NECTIN4	0.24754983	0.00990099
phosphocreatine	UFC1	-0.225347094	0.564356436
phosphocreatine	FCGR2B	-0.26430839	0.00990099
phosphocreatine	FCRLA	-0.301871142	0.841584158
phosphocreatine	NOS1AP	0.215521866	0.207920792
phosphocreatine	C1orf226	0.260008454	0.425742574
phosphocreatine	CD247	-0.388383497	0.653465347
phosphocreatine	RCSD1	-0.505490131	0.405940594
phosphocreatine	MPC2	-0.229314525	0.603960396
phosphocreatine	GPR161	0.308828925	0.00990099
phosphocreatine	SELL	-0.402669969	0.98019802
phosphocreatine	LOC101928673	-0.250173315	0.861386139
phosphocreatine	LOC102724601	-0.225976875	0.00990099
phosphocreatine	RABGAP1L	-0.246462783	0.00990099
phosphocreatine	RASAL2	0.396858277	0.00990099
phosphocreatine	RGS1	-0.27040547	0.336633663
phosphocreatine	RGS13	-0.226667998	0.247524752
phosphocreatine	DENND1B	-0.23578796	0.485148515
phosphocreatine	PTPRC	-0.488443685	0.188118812
phosphocreatine	LINC01221	-0.258894435	0.396039604
phosphocreatine	TMEM9	0.242065872	0.02970297
phosphocreatine	PKP1	0.272341477	0.920792079
phosphocreatine	LAD1	0.30480617	0.04950495
phosphocreatine	RNPEP	0.222696626	0.099009901
phosphocreatine	PTPN7	-0.473263188	0.00990099
phosphocreatine	KDM5B	0.253118201	0.821782178
phosphocreatine	CHIT1	-0.326005957	0.603960396
phosphocreatine	LINC01353	-0.393733622	0.247524752
phosphocreatine	LINC01136	-0.287524171	0.03960396
phosphocreatine	LAX1	-0.409412744	0.297029703
phosphocreatine	SOX13	0.458425936	0.96039604
phosphocreatine	ETNK2	0.315733944	0.069306931
phosphocreatine	ELK4	-0.23825956	0.237623762
phosphocreatine	EIF2D	-0.281534847	0.861386139
phosphocreatine	FCMR	-0.255164928	0.178217822
phosphocreatine	PFKFB2	0.302325313	0.435643564
phosphocreatine	PLXNA2	0.276720226	0.069306931
phosphocreatine	MIR205HG	0.244563234	0.099009901
phosphocreatine	TRAF3IP3	-0.455883144	0.00990099
phosphocreatine	IRF6	0.326359095	0.376237624
phosphocreatine	DTL	-0.24064522	0.00990099
phosphocreatine	RPL21P28	-0.236432842	0.089108911
phosphocreatine	BATF3	-0.23307033	0.475247525
phosphocreatine	NSL1	-0.256698761	0.148514851
phosphocreatine	KCTD3	0.279703164	0.574257426
phosphocreatine	C1orf115	0.242530078	0.059405941
phosphocreatine	2-Mar	0.237269102	0.01980198
phosphocreatine	1-Mar	0.243068788	0.158415842
phosphocreatine	ENAH	0.37258796	0.01980198
phosphocreatine	EPHX1	0.291265384	0.02970297
phosphocreatine	PSEN2	0.300327163	0.158415842
phosphocreatine	CDC42BPA	0.423264287	0.693069307
phosphocreatine	WNT9A	0.242888759	0.04950495
phosphocreatine	WNT3A	0.223160668	0.712871287
phosphocreatine	HIST3H2A	0.242224564	0.792079208
phosphocreatine	C1orf198	0.258351988	0.128712871
phosphocreatine	KCNK1	0.230230861	0.00990099
phosphocreatine	MTR	-0.254759776	0.01980198
phosphocreatine	CHRM3-AS2	-0.220694766	0.00990099
phosphocreatine	MBOAT2	0.307509134	0.445544554
phosphocreatine	ASAP2	0.415924522	0.00990099
phosphocreatine	GRHL1	0.22514499	0.00990099
phosphocreatine	ROCK2	0.21796532	0.00990099
phosphocreatine	FAM84A	0.213987104	0.366336634
phosphocreatine	VSNL1	0.273259204	0.99009901
phosphocreatine	WDR35	0.265295676	0.732673267
phosphocreatine	SDC1	0.373418917	0.227722772
phosphocreatine	RHOB	0.348134646	0.267326733
phosphocreatine	ITSN2	-0.347392691	0.99009901
phosphocreatine	GAREM2	0.28883162	1
phosphocreatine	ADGRF3	-0.385628169	0.653465347
phosphocreatine	C2orf70	0.216282594	0.178217822
phosphocreatine	MAPRE3	0.338883506	0.782178218
phosphocreatine	CGREF1	0.284612215	1
phosphocreatine	SLC30A3	0.237688187	0.772277228
phosphocreatine	KRTCAP3	0.23639429	0.02970297
phosphocreatine	ZNF512	-0.221141139	0.079207921
phosphocreatine	XDH	0.243135401	0.02970297
phosphocreatine	RASGRP3	-0.323935538	0.930693069
phosphocreatine	GPATCH11	-0.22527218	0.01980198
phosphocreatine	HNRNPLL	0.2854676	0.95049505
phosphocreatine	MAP4K3	0.368810984	0.00990099
phosphocreatine	PPM1B	-0.235315369	0.792079208
phosphocreatine	TTC7A	-0.335373327	0.97029703
phosphocreatine	BCYRN1	0.292900003	0.108910891
phosphocreatine	EPCAM	0.27308142	0.01980198
phosphocreatine	KCNK12	-0.317319567	0.02970297
phosphocreatine	HCG2040054	-0.291221044	0.04950495
phosphocreatine	MSH6	-0.244603645	0.158415842
phosphocreatine	MIR4432HG	-0.241642561	0.495049505
phosphocreatine	REL	-0.219112683	0.00990099
phosphocreatine	PUS10	-0.327531979	0.95049505
phosphocreatine	PEX13	0.25267818	0.01980198
phosphocreatine	TMEM17	0.367578982	0.108910891
phosphocreatine	WDPCP	-0.21693216	0.099009901
phosphocreatine	PELI1	-0.21756984	0.01980198
phosphocreatine	LGALSL	0.369735822	0.603960396
phosphocreatine	LOC101927402	-0.351068125	0.683168317
phosphocreatine	LINC01800	-0.283786292	0.188118812
phosphocreatine	ACTR2	-0.248871534	0.811881188
phosphocreatine	PLEK	-0.416741059	0.01980198
phosphocreatine	FBXO48	-0.288102329	0.188118812
phosphocreatine	ARHGAP25	-0.432147062	0.099009901
phosphocreatine	LINC01890	-0.254793114	0.108910891
phosphocreatine	VAX2	0.280647487	0.663366337
phosphocreatine	CYP26B1	0.226691838	0.01980198
phosphocreatine	EXOC6B	0.441875616	0.168316832
phosphocreatine	SPR	0.435177101	0.108910891
phosphocreatine	MOB1A	-0.224858711	0.712871287
phosphocreatine	RTKN	0.388132715	0.504950495
phosphocreatine	TCF7L1	0.259230086	0.01980198
phosphocreatine	TMEM150A	0.22027607	0.00990099
phosphocreatine	CHMP3	0.388905214	0.02970297
phosphocreatine	THNSL2	0.235197868	0.079207921
phosphocreatine	EIF2AK3	-0.277805242	0.891089109
phosphocreatine	ANKRD36BP2	-0.251027069	0.237623762
phosphocreatine	ZNF514	0.24426147	0.851485149
phosphocreatine	PROM2	0.270422096	0.01980198
phosphocreatine	KCNIP3	0.264122322	0.02970297
phosphocreatine	ARID5A	-0.394410601	0.663366337
phosphocreatine	CNNM4	0.262950154	0.128712871
phosphocreatine	SEMA4C	0.343221518	0.99009901
phosphocreatine	ZAP70	-0.363575905	0.693069307
phosphocreatine	AFF3	-0.239767973	0.475247525
phosphocreatine	TBC1D8	0.293970362	0.188118812
phosphocreatine	TBC1D8-AS1	0.305696139	0.495049505
phosphocreatine	SLC9A2	0.235299181	0.069306931
phosphocreatine	EDAR	0.217705426	0.059405941
phosphocreatine	SOWAHC	0.473131387	0.356435644
phosphocreatine	LINC01123	0.271979254	0.02970297
phosphocreatine	STEAP3-AS1	0.234848982	0.554455446
phosphocreatine	EPB41L5	0.276437026	0.217821782
phosphocreatine	TFCP2L1	0.213919266	0.198019802
phosphocreatine	NIFK-AS1	-0.305868514	0.485148515
phosphocreatine	GYPC	-0.319960543	0.178217822
phosphocreatine	CYP27C1	0.220241399	0.01980198
phosphocreatine	ARHGEF4	0.372409176	0.98019802
phosphocreatine	LCT	-0.250283166	0.00990099
phosphocreatine	LOC100507600	-0.239174843	0.495049505
phosphocreatine	DARS	-0.243112666	0.861386139
phosphocreatine	CXCR4	-0.473903713	0.267326733
phosphocreatine	ARHGAP15	-0.487108692	0.059405941
phosphocreatine	ACVR2A	0.332665044	0.554455446
phosphocreatine	LYPD6B	0.217304726	0.089108911
phosphocreatine	LYPD6	0.310836905	0.118811881
phosphocreatine	GALNT5	0.222123587	0.138613861
phosphocreatine	ERMN	-0.334477012	0.257425743
phosphocreatine	CYTIP	-0.47758252	0.95049505
phosphocreatine	TANC1	0.412699239	0.306930693
phosphocreatine	CERS6	0.254831782	0.435643564
phosphocreatine	BBS5	0.304149224	0.841584158
phosphocreatine	TLK1	-0.289159424	0.742574257
phosphocreatine	DCAF17	-0.300970847	0.574257426
phosphocreatine	ITGA6	0.34680829	0.02970297
phosphocreatine	PDK1	-0.259994543	0.02970297
phosphocreatine	WIPF1	-0.431210705	0.831683168
phosphocreatine	ATF2	-0.280975647	0.841584158
phosphocreatine	HOXD9	0.243073721	0.415841584
phosphocreatine	HAGLR	0.217021337	0.623762376
phosphocreatine	LOC101927027	-0.263972404	0.02970297
phosphocreatine	CCDC141	-0.293245327	0.524752475
phosphocreatine	LINC01934	-0.284143492	0.02970297
phosphocreatine	ITGA4	-0.326995224	0.03960396
phosphocreatine	NCKAP1	0.531496222	0.079207921
phosphocreatine	FAM171B	0.221440065	0.297029703
phosphocreatine	INPP1	0.240481765	0.01980198
phosphocreatine	STK17B	-0.38007589	0.97029703
phosphocreatine	ANKRD44	-0.408146921	0.782178218
phosphocreatine	LOC101927596	-0.25143817	0.841584158
phosphocreatine	ANKRD44-IT1	-0.294756555	0.376237624
phosphocreatine	PPIL3	-0.277787376	0.96039604
phosphocreatine	FAM126B	-0.214142074	0.00990099
phosphocreatine	CD28	-0.271965917	0.168316832
phosphocreatine	PARD3B	0.222124294	0.00990099
phosphocreatine	EEF1B2	-0.249931875	0.02970297
phosphocreatine	CREB1	-0.287586899	0.04950495
phosphocreatine	METTL21A	-0.273603918	0.415841584
phosphocreatine	LINC01857	-0.309830923	0.940594059
phosphocreatine	FZD5	0.244843355	0.089108911
phosphocreatine	IDH1	0.249571768	0.01980198
phosphocreatine	PIKFYVE	-0.328080119	0.158415842
phosphocreatine	KANSL1L	-0.223556654	0.01980198
phosphocreatine	IKZF2	-0.215755597	0.158415842
phosphocreatine	BARD1	-0.281821034	0.455445545
phosphocreatine	SMARCAL1	-0.228415418	0.673267327
phosphocreatine	ABCB6	0.268346665	0.900990099
phosphocreatine	ATG9A	0.261099506	0.03960396
phosphocreatine	ANKZF1	-0.272322764	0.059405941
phosphocreatine	OBSL1	0.329395353	0.089108911
phosphocreatine	SLC4A3	0.434596923	0.871287129
phosphocreatine	EPHA4	0.226007894	0.01980198
phosphocreatine	DOCK10	-0.29059634	0.633663366
phosphocreatine	COL4A3	-0.235051331	0.693069307
phosphocreatine	SP110	-0.243841884	0.514851485
phosphocreatine	SP140	-0.469641248	1
phosphocreatine	PDE6D	-0.249553409	0.900990099
phosphocreatine	NGEF	0.307230055	0.02970297
phosphocreatine	INPP5D	-0.431040005	0.00990099
phosphocreatine	DGKD	-0.235640808	0.01980198
phosphocreatine	AGAP1	0.444446063	1
phosphocreatine	GBX2	0.229096395	0.01980198
phosphocreatine	ERFE	0.236093481	0.316831683
phosphocreatine	TRAF3IP1	0.244286871	0.00990099
phosphocreatine	ITPR1	-0.247111365	0.108910891
phosphocreatine	EDEM1	-0.359603058	1
phosphocreatine	MTMR14	-0.292470714	0.524752475
phosphocreatine	TTLL3	-0.308000352	0.247524752
phosphocreatine	PRRT3-AS1	0.233649816	0.405940594
phosphocreatine	FANCD2	-0.23718784	0.00990099
phosphocreatine	TATDN2	-0.215173521	0.099009901
phosphocreatine	HDAC11	0.342818762	0.069306931
phosphocreatine	TPRXL	0.223017183	0.584158416
phosphocreatine	CCDC174	-0.254905819	0.069306931
phosphocreatine	C3orf20	-0.312137025	0.722772277
phosphocreatine	RFTN1	-0.424502109	1
phosphocreatine	PLCL2	-0.390741724	0.158415842
phosphocreatine	TBC1D5	-0.226979359	0.544554455
phosphocreatine	SGO1	-0.222484823	0.623762376
phosphocreatine	UBE2E1	-0.226981297	0.306930693
phosphocreatine	THRB	0.237553816	0.03960396
phosphocreatine	TOP2B	-0.352772771	0.01980198
phosphocreatine	NGLY1	-0.39407351	0.178217822
phosphocreatine	ARPP21	-0.257505709	0.01980198
phosphocreatine	TRANK1	-0.323374841	0.772277228
phosphocreatine	MLH1	-0.217987993	0.603960396
phosphocreatine	ITGA9-AS1	0.249923501	0.188118812
phosphocreatine	CTDSPL	0.403947952	0.138613861
phosphocreatine	EXOG	-0.24315359	0.237623762
phosphocreatine	WDR48	-0.267181178	0.059405941
phosphocreatine	SLC25A38	-0.218598425	0.00990099
phosphocreatine	CTNNB1	0.297850073	0.01980198
phosphocreatine	VIPR1	0.231733216	0.366336634
phosphocreatine	SS18L2	-0.288795642	0.00990099
phosphocreatine	NKTR	-0.271178994	0.01980198
phosphocreatine	POMGNT2	0.336575042	0.673267327
phosphocreatine	ZNF502	0.229460027	0.405940594
phosphocreatine	CCR9	-0.228031444	0.01980198
phosphocreatine	CCR5	-0.229660273	0.069306931
phosphocreatine	CCDC12	-0.245862663	0.00990099
phosphocreatine	SETD2	-0.297124399	0.04950495
phosphocreatine	CSPG5	0.241227452	0.851485149
phosphocreatine	PLXNB1	0.297150187	0.415841584
phosphocreatine	PRKAR2A	0.216362226	0.613861386
phosphocreatine	SLC25A20	-0.268274639	0.099009901
phosphocreatine	QRICH1	-0.240953763	0.118811881
phosphocreatine	KLHDC8B	0.240045812	0.059405941
phosphocreatine	NICN1	-0.294332836	0.504950495
phosphocreatine	UBA7	-0.262390149	0.702970297
phosphocreatine	TRAIP	-0.214605239	0.089108911
phosphocreatine	MST1R	0.262870059	0.00990099
phosphocreatine	RBM5	-0.266927735	0.02970297
phosphocreatine	SEMA3F	0.312028656	0.643564356
phosphocreatine	HYAL1	0.21652588	0.504950495
phosphocreatine	RASSF1	-0.295475839	0.168316832
phosphocreatine	PCBP4	0.239843846	0.287128713
phosphocreatine	TLR9	-0.4841474	0.594059406
phosphocreatine	TWF2	-0.228116749	0.702970297
phosphocreatine	LOC101929054	-0.275411917	0.237623762
phosphocreatine	ITIH4	-0.266417413	0.346534653
phosphocreatine	MUSTN1	-0.261616503	0.316831683
phosphocreatine	STIMATE	-0.2283731	0.702970297
phosphocreatine	ACTR8	-0.225573035	0.02970297
phosphocreatine	CCDC66	-0.247385735	0.02970297
phosphocreatine	IL17RD	0.326612659	0.386138614
phosphocreatine	HESX1	-0.29773557	0.089108911
phosphocreatine	APPL1	-0.238571089	0.178217822
phosphocreatine	ASB14	-0.274002957	0.227722772
phosphocreatine	PXK	-0.374417313	0.623762376
phosphocreatine	FHIT	-0.255291179	0.00990099
phosphocreatine	ATXN7	-0.23068008	0.722772277
phosphocreatine	PSMD6-AS2	-0.217791685	0.534653465
phosphocreatine	MAGI1	0.275611616	0.95049505
phosphocreatine	MAGI1-IT1	0.225337854	0.633663366
phosphocreatine	KBTBD8	-0.38819338	0.04950495
phosphocreatine	LINC00877	-0.346986709	0.138613861
phosphocreatine	GPR15	-0.246884154	0.801980198
phosphocreatine	LINC01215	-0.49963004	0.653465347
phosphocreatine	TRAT1	-0.26927804	0.247524752
phosphocreatine	CD96	-0.264908189	0.742574257
phosphocreatine	GCSAM	-0.373646914	0.95049505
phosphocreatine	BTLA	-0.237843357	0.079207921
phosphocreatine	LOC107986115	-0.364831853	0.96039604
phosphocreatine	ZNF80	-0.30152287	0.940594059
phosphocreatine	TIGIT	-0.267470558	0.495049505
phosphocreatine	CD80	-0.305159149	0.03960396
phosphocreatine	FBXO40	-0.268612633	0.00990099
phosphocreatine	HCLS1	-0.452437161	0.188118812
phosphocreatine	EAF2	-0.420495789	0.02970297
phosphocreatine	CD86	-0.341395723	0.673267327
phosphocreatine	PARP15	-0.387869646	0.00990099
phosphocreatine	DIRC2	0.44759274	0.069306931
phosphocreatine	LINC02035	0.2507941	0.356435644
phosphocreatine	HACD2	0.277567893	0.04950495
phosphocreatine	LOC101927056	0.223051477	0.01980198
phosphocreatine	TXNRD3	0.436989262	0.97029703
phosphocreatine	CHCHD6	0.27889532	0.366336634
phosphocreatine	PLXNA1	0.473401229	0.99009901
phosphocreatine	PODXL2	0.327570073	1
phosphocreatine	GATA2	0.278071364	0.98019802
phosphocreatine	EFCAB12	-0.233859937	0.01980198
phosphocreatine	NUDT16	0.293136672	0.861386139
phosphocreatine	BFSP2	-0.346865558	0.673267327
phosphocreatine	RYK	0.46554757	0.742574257
phosphocreatine	ESYT3	0.223412518	0.623762376
phosphocreatine	LINC01391	0.257139759	0.524752475
phosphocreatine	FOXL2	0.277614647	0.405940594
phosphocreatine	FOXL2NB	0.260315425	0.237623762
phosphocreatine	MRPS22	0.227191639	0.118811881
phosphocreatine	SLC9A9	-0.239827229	0.118811881
phosphocreatine	MBNL1	-0.260827042	0.336633663
phosphocreatine	C3orf33	0.23500074	0.831683168
phosphocreatine	MLF1	0.385107113	0.831683168
phosphocreatine	B3GALNT1	0.22563165	0.03960396
phosphocreatine	MECOM	0.23550492	0.00990099
phosphocreatine	SAMD7	-0.278208251	0.297029703
phosphocreatine	LOC100128164	-0.266962005	0.227722772
phosphocreatine	PRKCI	0.241791948	0.02970297
phosphocreatine	MFN1	0.241071544	0.03960396
phosphocreatine	B3GNT5	0.318541885	0.633663366
phosphocreatine	KLHL6	-0.525186578	0.306930693
phosphocreatine	MAP6D1	0.255053771	0.920792079
phosphocreatine	FAM131A	0.310548399	0.841584158
phosphocreatine	CLCN2	0.417522334	0.891089109
phosphocreatine	EPHB3	0.378638611	0.99009901
phosphocreatine	MAGEF1	0.220710207	0.544554455
phosphocreatine	EHHADH	0.306902855	0.425742574
phosphocreatine	MAP3K13	0.391163702	0.99009901
phosphocreatine	HES1	0.331180169	0.435643564
phosphocreatine	PCYT1A	0.263060765	0.00990099
phosphocreatine	LMLN	0.263860929	0.138613861
phosphocreatine	CTBP1	-0.251609504	0.04950495
phosphocreatine	SLBP	-0.284597549	0.386138614
phosphocreatine	FGFR3	0.304451627	0.891089109
phosphocreatine	NSD2	-0.253027686	0.297029703
phosphocreatine	RGS12	0.25259302	0.673267327
phosphocreatine	DOK7	0.240529239	0.00990099
phosphocreatine	ADRA2C	0.280112739	0.99009901
phosphocreatine	ZBTB49	-0.246921949	0.138613861
phosphocreatine	PPP2R2C	0.219528673	0.376237624
phosphocreatine	RAB28	-0.247631445	0.485148515
phosphocreatine	BOD1L1	-0.258768358	0.633663366
phosphocreatine	CC2D2A	0.38251826	0.108910891
phosphocreatine	CD38	-0.484935062	0.891089109
phosphocreatine	TAPT1	-0.33808265	0.02970297
phosphocreatine	LCORL	-0.220106241	0.01980198
phosphocreatine	ADGRA3	0.36226457	0.564356436
phosphocreatine	CCDC149	0.232822707	0.00990099
phosphocreatine	PI4K2B	-0.29545574	0.475247525
phosphocreatine	ANAPC4	-0.240189967	0.396039604
phosphocreatine	STIM2	-0.275359273	0.633663366
phosphocreatine	LOC439933	-0.384357801	0.940594059
phosphocreatine	TBC1D1	-0.237897509	0.485148515
phosphocreatine	KLF3	0.399687919	0.851485149
phosphocreatine	TLR10	-0.411921125	0.99009901
phosphocreatine	TLR1	-0.345304512	0.99009901
phosphocreatine	TMEM156	-0.232949084	0.475247525
phosphocreatine	RFC1	-0.310914052	0.97029703
phosphocreatine	RPL9	-0.239319591	0.00990099
phosphocreatine	PDS5A	-0.234513696	0.04950495
phosphocreatine	RHOH	-0.491105903	0.138613861
phosphocreatine	TEC	-0.356016185	0.386138614
phosphocreatine	USP46	0.247721667	0.247524752
phosphocreatine	ERVMER34-1	0.303487919	0.752475248
phosphocreatine	FIP1L1	-0.283293888	0.613861386
phosphocreatine	CLOCK	0.331155027	0.118811881
phosphocreatine	NMU	0.274449834	0.99009901
phosphocreatine	CEP135	-0.240762923	0.376237624
phosphocreatine	SPINK2	-0.22828295	0.059405941
phosphocreatine	CENPC	-0.382801382	0.02970297
phosphocreatine	STAP1	-0.423117067	0.168316832
phosphocreatine	UBA6-AS1	-0.255774449	0.97029703
phosphocreatine	YTHDC1	-0.25303294	0.04950495
phosphocreatine	ENAM	-0.325182262	0.485148515
phosphocreatine	JCHAIN	-0.399062087	0.782178218
phosphocreatine	UTP3	-0.24899887	0.584158416
phosphocreatine	DCK	-0.433408757	0.346534653
phosphocreatine	BMP2K	-0.301111343	0.326732673
phosphocreatine	HNRNPDL	-0.261341974	0.02970297
phosphocreatine	LIN54	-0.257926863	0.089108911
phosphocreatine	HELQ	-0.309932902	0.386138614
phosphocreatine	ABRAXAS1	-0.230170348	0.00990099
phosphocreatine	NKX6-1	0.216656132	0.623762376
phosphocreatine	CDS1	0.307954822	0.069306931
phosphocreatine	WDFY3	0.391076886	0.336633663
phosphocreatine	WDFY3-AS2	0.293110759	0.089108911
phosphocreatine	PTPN13	0.215116891	0.118811881
phosphocreatine	AFF1	-0.245219008	0.089108911
phosphocreatine	PPM1K	-0.459846883	1
phosphocreatine	LOC105369192	-0.23016357	0.693069307
phosphocreatine	FAM13A-AS1	-0.25022949	0.01980198
phosphocreatine	FAM13A	0.232027872	0.693069307
phosphocreatine	BMPR1B	0.223766297	0.069306931
phosphocreatine	DAPP1	-0.215682176	0.128712871
phosphocreatine	LOC256880	-0.318605384	0.316831683
phosphocreatine	BANK1	-0.323148526	0.732673267
phosphocreatine	SLC39A8	-0.299017708	0.99009901
phosphocreatine	NFKB1	-0.214096891	0.524752475
phosphocreatine	UBE2D3	-0.277080612	0.544554455
phosphocreatine	NPNT	0.223479958	0.504950495
phosphocreatine	LEF1	-0.239520351	0.04950495
phosphocreatine	LEF1-AS1	-0.236864163	0.099009901
phosphocreatine	RPL34-AS1	-0.333579013	0.03960396
phosphocreatine	RPL34	-0.256290171	0.00990099
phosphocreatine	MCUB	-0.259786136	0.524752475
phosphocreatine	PITX2	0.228817967	0.069306931
phosphocreatine	TIFA	-0.483849017	0.99009901
phosphocreatine	LARP7	-0.236091159	0.504950495
phosphocreatine	PRSS12	0.288813514	0.613861386
phosphocreatine	EXOSC9	-0.235669941	0.059405941
phosphocreatine	ANKRD50	0.283341965	0.079207921
phosphocreatine	INTU	0.406314259	0.910891089
phosphocreatine	HSPA4L	0.256150683	0.831683168
phosphocreatine	JADE1	-0.392796687	0.891089109
phosphocreatine	SCLT1	-0.221778095	0.207920792
phosphocreatine	RAB33B	-0.221756217	0.366336634
phosphocreatine	SCOC-AS1	-0.339799328	0.524752475
phosphocreatine	ZNF330	-0.29513339	0.217821782
phosphocreatine	SMARCA5	-0.261766497	0.01980198
phosphocreatine	LSM6	-0.276215194	0.059405941
phosphocreatine	SLC10A7	-0.233297816	0.148514851
phosphocreatine	RPS3A	-0.284002383	0.00990099
phosphocreatine	FAM160A1	0.333367125	0.158415842
phosphocreatine	LINC02273	-0.234234348	0.663366337
phosphocreatine	FBXW7	-0.316333996	0.01980198
phosphocreatine	FHDC1	0.215143028	0.059405941
phosphocreatine	TRIM2	0.378457807	0.663366337
phosphocreatine	MND1	-0.319601778	0.099009901
phosphocreatine	TMEM131L	-0.3933481	0.306930693
phosphocreatine	FAM198B	0.236829027	0.01980198
phosphocreatine	FAM198B-AS1	0.245285011	0.762376238
phosphocreatine	TMEM144	0.307412703	0.03960396
phosphocreatine	SH3RF1	0.295251963	0.059405941
phosphocreatine	AADAT	0.349145579	0.96039604
phosphocreatine	SAP30	-0.276876347	0.00990099
phosphocreatine	ADAM29	-0.260488686	0.188118812
phosphocreatine	SPCS3	-0.217779009	0.544554455
phosphocreatine	NEIL3	-0.256335796	0.871287129
phosphocreatine	LINC02363	-0.301195186	0.415841584
phosphocreatine	LINC02362	-0.288007471	0.326732673
phosphocreatine	IRF2	-0.331836545	0.930693069
phosphocreatine	LINC02427	-0.236808146	0.633663366
phosphocreatine	CASP3	-0.269183814	0.227722772
phosphocreatine	FRG1	-0.2666675	0.148514851
phosphocreatine	LRRC14B	-0.273730753	0.04950495
phosphocreatine	TPPP	0.228015844	0.801980198
phosphocreatine	LOC100506688	-0.245396576	0.297029703
phosphocreatine	SLC12A7	0.234325758	0.475247525
phosphocreatine	IRX4	0.22312831	0.663366337
phosphocreatine	IRX2	0.259084542	0.96039604
phosphocreatine	C5orf38	0.248618701	0.544554455
phosphocreatine	MIR4458HG	0.215787775	0.217821782
phosphocreatine	CMBL	0.250893488	0.910891089
phosphocreatine	ANKRD33B	-0.218801532	0.138613861
phosphocreatine	LOC101929704	0.291783062	0.158415842
phosphocreatine	TTC23L	0.221505732	0.108910891
phosphocreatine	LIFR-AS1	0.241900563	0.108910891
phosphocreatine	ANXA2R	-0.294772421	0.495049505
phosphocreatine	PAIP1	0.266034699	0.00990099
phosphocreatine	EMB	-0.237682569	0.02970297
phosphocreatine	PARP8	-0.264562786	0.831683168
phosphocreatine	GZMA	-0.238463423	0.702970297
phosphocreatine	MCIDAS	0.265750286	0.178217822
phosphocreatine	CCNO	0.303286637	0.138613861
phosphocreatine	KIF2A	-0.337729669	0.128712871
phosphocreatine	LRRC70	-0.243457479	0.108910891
phosphocreatine	CD180	-0.363113197	0.297029703
phosphocreatine	RAD17	-0.313048028	0.207920792
phosphocreatine	FCHO2	0.397593415	0.158415842
phosphocreatine	FAM169A	0.276487791	0.485148515
phosphocreatine	S100Z	-0.286604475	0.069306931
phosphocreatine	WDR41	-0.23277451	0.752475248
phosphocreatine	PAPD4	-0.259397781	0.584158416
phosphocreatine	MTX3	0.214697414	0.02970297
phosphocreatine	SSBP2	-0.329476398	0.099009901
phosphocreatine	RPS23	-0.225570551	0.02970297
phosphocreatine	MEF2C	-0.329411421	0.158415842
phosphocreatine	MEF2C-AS1	-0.345085562	0.02970297
phosphocreatine	GLRX	-0.256478837	0.900990099
phosphocreatine	ERAP1	-0.286062813	0.891089109
phosphocreatine	LNPEP	-0.279481385	0.910891089
phosphocreatine	ST8SIA4	-0.44494602	0.415841584
phosphocreatine	PPIP5K2	-0.247178292	0.089108911
phosphocreatine	NUDT12	0.410812391	0.95049505
phosphocreatine	DCP2	-0.320276677	0.069306931
phosphocreatine	MCC	0.2737847	0.207920792
phosphocreatine	TNFAIP8	-0.409074185	0.99009901
phosphocreatine	ALDH7A1	0.381103666	0.00990099
phosphocreatine	CDC42SE2	-0.339182638	0.782178218
phosphocreatine	RAPGEF6	-0.227364786	0.376237624
phosphocreatine	PDLIM4	0.300411841	0.01980198
phosphocreatine	C5orf56	-0.347015159	0.900990099
phosphocreatine	IRF1	-0.242743794	0.613861386
phosphocreatine	8-Sep	0.308897974	0.544554455
phosphocreatine	SHROOM1	0.332242636	0.267326733
phosphocreatine	EGR1	0.286463058	0.514851485
phosphocreatine	CTNNA1	0.415877714	0.01980198
phosphocreatine	LOC105379194	0.221919988	0.643564356
phosphocreatine	SLC23A1	-0.423870617	1
phosphocreatine	MZB1	-0.494322232	0.940594059
phosphocreatine	PROB1	-0.315466937	0.108910891
phosphocreatine	SPATA24	-0.228394847	0.772277228
phosphocreatine	ARAP3	0.332395742	0.02970297
phosphocreatine	PCDH1	0.351633552	0.198019802
phosphocreatine	GNPDA1	0.393603009	0.594059406
phosphocreatine	NDFIP1	0.321003902	0.079207921
phosphocreatine	SPRY4	0.286358694	0.01980198
phosphocreatine	HMHB1	-0.316400361	0.930693069
phosphocreatine	PRELID2	0.295906354	0.366336634
phosphocreatine	ARHGEF37	0.222290739	0.02970297
phosphocreatine	CD74	-0.392256668	1
phosphocreatine	DCTN4	0.258241784	0.920792079
phosphocreatine	IRGM	-0.26848885	0.01980198
phosphocreatine	CCDC69	-0.398659441	0.306930693
phosphocreatine	SLC36A1	0.228089012	0.277227723
phosphocreatine	FAT2	0.255953173	0.792079208
phosphocreatine	TIMD4	-0.233753475	0.801980198
phosphocreatine	HAVCR2	-0.298494476	0.594059406
phosphocreatine	ITK	-0.262210634	0.217821782
phosphocreatine	CYFIP2	-0.410893689	0.554455446
phosphocreatine	FNDC9	-0.412372428	0.920792079
phosphocreatine	EBF1	-0.260633424	0.01980198
phosphocreatine	LINC02202	-0.281416799	0.257425743
phosphocreatine	MIR3142HG	-0.224683288	0.514851485
phosphocreatine	DOCK2	-0.561444289	1
phosphocreatine	RANBP17	0.216340194	0.297029703
phosphocreatine	STK10	-0.298363497	0.871287129
phosphocreatine	SH3PXD2B	0.392299494	0.306930693
phosphocreatine	MSX2	0.309676656	0.653465347
phosphocreatine	UIMC1	-0.247291939	0.524752475
phosphocreatine	MXD3	-0.24202597	0.633663366
phosphocreatine	RGS14	-0.32819943	0.148514851
phosphocreatine	DOK3	-0.446774806	0.465346535
phosphocreatine	FAM193B	-0.244900965	0.069306931
phosphocreatine	RNF130	0.248145413	0.693069307
phosphocreatine	TRIM7	0.310358262	0.534653465
phosphocreatine	LOC285766	-0.265634617	0.524752475
phosphocreatine	DUSP22	-0.344246422	0.257425743
phosphocreatine	IRF4	-0.380110293	0.871287129
phosphocreatine	LYRM4	-0.216384852	0.04950495
phosphocreatine	LY86-AS1	-0.356812297	0.811881188
phosphocreatine	LY86	-0.388323606	0.069306931
phosphocreatine	DSP	0.340997265	0.089108911
phosphocreatine	SNRNP48	-0.250996877	0.079207921
phosphocreatine	BLOC1S5	-0.383768243	0.752475248
phosphocreatine	CD83	-0.214468503	0.346534653
phosphocreatine	DTNBP1	-0.27245517	0.01980198
phosphocreatine	NUP153	-0.232289916	0.108910891
phosphocreatine	LOC105374952	-0.333018137	0.891089109
phosphocreatine	KIF13A	0.433381879	0.03960396
phosphocreatine	NHLRC1	0.271479482	0.138613861
phosphocreatine	GPLD1	-0.245858749	0.118811881
phosphocreatine	RIPOR2	-0.396177095	0.366336634
phosphocreatine	TRIM38	-0.250787803	0.485148515
phosphocreatine	BTN3A2	-0.234625143	0.752475248
phosphocreatine	BTN3A1	-0.232352132	0.663366337
phosphocreatine	BTN3A3	-0.215059171	0.306930693
phosphocreatine	ABT1	-0.233993231	0.01980198
phosphocreatine	ZSCAN16-AS1	-0.26939993	0.099009901
phosphocreatine	TRIM27	-0.225175285	0.00990099
phosphocreatine	PPP1R18	-0.235841638	0.128712871
phosphocreatine	DDR1	0.432280733	0.316831683
phosphocreatine	HCG27	-0.3274876	0.772277228
phosphocreatine	HLA-B	-0.229747197	0.079207921
phosphocreatine	MICB	-0.254582879	0.930693069
phosphocreatine	LTA	-0.384080614	0.752475248
phosphocreatine	TNF	-0.346462109	0.900990099
phosphocreatine	LTB	-0.397713551	0.99009901
phosphocreatine	NCR3	-0.351395507	0.425742574
phosphocreatine	AIF1	-0.344139846	0.00990099
phosphocreatine	GPANK1	-0.276039824	0.02970297
phosphocreatine	SAPCD1	-0.3422606	0.04950495
phosphocreatine	HSPA1A	0.258298359	0.04950495
phosphocreatine	HSPA1B	0.351681091	0.693069307
phosphocreatine	AGER	-0.309914895	0.099009901
phosphocreatine	GPSM3	-0.512334244	1
phosphocreatine	HLA-DRA	-0.397577963	0.99009901
phosphocreatine	HLA-DRB5	-0.371255467	0.96039604
phosphocreatine	HLA-DRB6	-0.346395876	0.97029703
phosphocreatine	HLA-DRB1	-0.368440606	1
phosphocreatine	HLA-DQA1	-0.423761556	0.99009901
phosphocreatine	HLA-DQB1	-0.31904052	0.95049505
phosphocreatine	HLA-DQB1-AS1	-0.321100162	0.97029703
phosphocreatine	HLA-DQB2	-0.306751547	0.782178218
phosphocreatine	HLA-DOB	-0.329236025	0.96039604
phosphocreatine	PSMB8	-0.264549421	0.475247525
phosphocreatine	PSMB8-AS1	-0.439405154	0.920792079
phosphocreatine	PSMB9	-0.288493034	0.712871287
phosphocreatine	HLA-DMB	-0.359239583	1
phosphocreatine	HLA-DMA	-0.345624399	1
phosphocreatine	HLA-DOA	-0.433930235	1
phosphocreatine	HLA-DPA1	-0.404811524	1
phosphocreatine	HLA-DPB1	-0.380120391	0.98019802
phosphocreatine	HLA-DPB2	-0.219294412	0.207920792
phosphocreatine	RXRB	-0.224891635	0.00990099
phosphocreatine	GGNBP1	-0.297720502	0.148514851
phosphocreatine	PPARD	0.237714654	0.03960396
phosphocreatine	TEAD3	0.418017588	0.178217822
phosphocreatine	CPNE5	-0.257513883	0.03960396
phosphocreatine	FGD2	-0.308240437	0.00990099
phosphocreatine	CCDC167	-0.298604018	0.722772277
phosphocreatine	MOCS1	0.243450127	0.059405941
phosphocreatine	MDFI	0.292319909	0.524752475
phosphocreatine	TFEB	-0.307725073	0.227722772
phosphocreatine	CCND3	-0.276433421	0.693069307
phosphocreatine	C6orf132	0.277171048	0.00990099
phosphocreatine	CNPY3	-0.237814781	0.00990099
phosphocreatine	PTK7	0.336009034	0.673267327
phosphocreatine	DLK2	0.238387359	0.792079208
phosphocreatine	LRRC73	0.308898519	0.97029703
phosphocreatine	POLH	-0.305998765	0.396039604
phosphocreatine	TMEM63B	0.368616996	0.831683168
phosphocreatine	NFKBIE	-0.274659549	0.99009901
phosphocreatine	C6orf141	0.282709594	0.722772277
phosphocreatine	GSTA4	0.218765321	0.217821782
phosphocreatine	LRRC1	0.266216704	0.00990099
phosphocreatine	FAM83B	0.322479807	0.257425743
phosphocreatine	MYO6	0.31870186	0.297029703
phosphocreatine	LCA5	0.245551742	0.138613861
phosphocreatine	SH3BGRL2	0.28617299	0.693069307
phosphocreatine	FAM46A	0.230147063	0.059405941
phosphocreatine	ME1	0.300083704	0.00990099
phosphocreatine	MRAP2	0.215247534	0.584158416
phosphocreatine	GABRR2	-0.260744071	0.306930693
phosphocreatine	UBE2J1	-0.378125295	0.851485149
phosphocreatine	BACH2	-0.32672843	0.524752475
phosphocreatine	MANEA-DT	-0.258300586	0.00990099
phosphocreatine	FAXC	0.269014128	0.475247525
phosphocreatine	QRSL1	-0.252270708	0.059405941
phosphocreatine	LINC02526	-0.225922588	0.376237624
phosphocreatine	CALHM6	-0.226140173	0.653465347
phosphocreatine	ASF1A	-0.214750583	0.00990099
phosphocreatine	RNF217-AS1	0.230794584	0.02970297
phosphocreatine	THEMIS	-0.242959563	0.207920792
phosphocreatine	VNN2	-0.441431277	1
phosphocreatine	MAP7	0.286620643	0.069306931
phosphocreatine	PEX7	0.233364446	0.495049505
phosphocreatine	IL20RA	0.274056627	0.376237624
phosphocreatine	LOC100130476	-0.31901312	0.801980198
phosphocreatine	TNFAIP3	-0.214316972	0.287128713
phosphocreatine	NHSL1	0.308860817	0.485148515
phosphocreatine	TXLNB	-0.36904538	0.267326733
phosphocreatine	PHACTR2	0.276194178	0.217821782
phosphocreatine	STX11	-0.271104244	0.633663366
phosphocreatine	SAMD5	0.250756496	0.455445545
phosphocreatine	SASH1	0.353656117	0.02970297
phosphocreatine	ZC3H12D	-0.423966877	0.316831683
phosphocreatine	LRP11	0.399104364	0.386138614
phosphocreatine	RAET1E-AS1	0.31754549	0.306930693
phosphocreatine	RAET1L	0.286891443	0.237623762
phosphocreatine	ULBP3	0.34495654	0.079207921
phosphocreatine	PPP1R14C	0.22808089	0.04950495
phosphocreatine	SYNE1	-0.232041071	0.04950495
phosphocreatine	IPCEF1	-0.280822887	0.01980198
phosphocreatine	SNX9	0.465592384	0.811881188
phosphocreatine	TMEM181	0.314671078	1
phosphocreatine	DYNLT1	0.306246618	0.059405941
phosphocreatine	RSPH3	0.260023614	0.04950495
phosphocreatine	TAGAP	-0.44913896	0.069306931
phosphocreatine	AFDN	0.237867334	0.00990099
phosphocreatine	DNAAF5	0.217209791	0.118811881
phosphocreatine	SUN1	0.343038552	0.217821782
phosphocreatine	ADAP1	0.233348296	0.099009901
phosphocreatine	MICALL2	0.389023477	0.910891089
phosphocreatine	IQCE	0.32223372	0.762376238
phosphocreatine	TTYH3	0.252022998	0.00990099
phosphocreatine	CARD11	-0.251580932	0.891089109
phosphocreatine	LOC100129484	0.23928589	0.792079208
phosphocreatine	TMEM106B	0.251972698	0.00990099
phosphocreatine	ARL4A	0.350598081	0.742574257
phosphocreatine	TSPAN13	0.231682212	0.079207921
phosphocreatine	SNX13	0.256911072	0.247524752
phosphocreatine	HOXA11	0.233245001	0.752475248
phosphocreatine	HOXA13	0.22570805	0.702970297
phosphocreatine	SCRN1	0.312058564	0.02970297
phosphocreatine	MINDY4	0.283623417	0.96039604
phosphocreatine	RP9P	0.372322973	0.514851485
phosphocreatine	FKBP9	0.494352304	0.01980198
phosphocreatine	KIAA0895	0.297594483	0.04950495
phosphocreatine	ELMO1	-0.453202201	0.02970297
phosphocreatine	YAE1D1	0.26542593	0.287128713
phosphocreatine	BLVRA	0.307384529	0.03960396
phosphocreatine	URGCP	0.284929376	0.346534653
phosphocreatine	POLM	-0.217543424	0.059405941
phosphocreatine	MYO1G	-0.49487916	0.326732673
phosphocreatine	CCM2	-0.242211259	0.207920792
phosphocreatine	NACAD	0.228296739	0.089108911
phosphocreatine	SPATA48	-0.303792764	0.742574257
phosphocreatine	IKZF1	-0.547105851	0.217821782
phosphocreatine	GRB10	0.260683716	0.643564356
phosphocreatine	COBL	0.263880354	0.099009901
phosphocreatine	FKBP9P1	0.259417748	0.02970297
phosphocreatine	ZNF736	-0.273472768	0.00990099
phosphocreatine	ZNF107	-0.344882605	0.099009901
phosphocreatine	TRIM74	-0.220140847	0.04950495
phosphocreatine	NCF1B	-0.379550659	0.148514851
phosphocreatine	FZD9	0.222013365	0.643564356
phosphocreatine	MLXIPL	0.308572898	0.712871287
phosphocreatine	VPS37D	0.24421043	0.227722772
phosphocreatine	ABHD11	0.269274123	0.059405941
phosphocreatine	METTL27	0.25076851	0.118811881
phosphocreatine	TMEM270	0.230021874	0.495049505
phosphocreatine	LAT2	-0.433975984	0.346534653
phosphocreatine	GTF2IRD1	0.44080949	0.940594059
phosphocreatine	NCF1	-0.411279526	0.247524752
phosphocreatine	NCF1C	-0.394994563	0.247524752
phosphocreatine	PMS2P3	-0.2269782	0.059405941
phosphocreatine	HIP1	0.21876228	0.584158416
phosphocreatine	RHBDD2	0.250121153	0.584158416
phosphocreatine	POR	0.287402373	0.069306931
phosphocreatine	SRRM3	0.300210173	0.900990099
phosphocreatine	PTPN12	0.378014623	0.00990099
phosphocreatine	PCLO	0.236672469	0.594059406
phosphocreatine	TMEM243	-0.226433839	0.633663366
phosphocreatine	SLC25A40	-0.225339021	0.00990099
phosphocreatine	STEAP2	0.315822443	0.03960396
phosphocreatine	CFAP69	0.308565244	0.079207921
phosphocreatine	CLDN12	0.372838847	0.01980198
phosphocreatine	LOC101927497	-0.264933775	0.455445545
phosphocreatine	SLC25A13	0.283121891	0.069306931
phosphocreatine	DLX6	0.215642738	0.277227723
phosphocreatine	BAIAP2L1	0.356317615	0.00990099
phosphocreatine	ARPC1A	0.344745068	0.03960396
phosphocreatine	SPDYE3	-0.30313876	0.207920792
phosphocreatine	TSC22D4	-0.23063856	0.03960396
phosphocreatine	NYAP1	0.216032415	0.524752475
phosphocreatine	SAP25	-0.244081099	0.00990099
phosphocreatine	EPHB4	0.445671486	0.336633663
phosphocreatine	PLOD3	0.315919624	0.01980198
phosphocreatine	SH2B2	-0.318473376	0.306930693
phosphocreatine	PRKRIP1	-0.257405973	0.722772277
phosphocreatine	ORAI2	-0.300565028	0.465346535
phosphocreatine	PIK3CG	-0.499597968	0.524752475
phosphocreatine	CBLL1	-0.238375564	0.01980198
phosphocreatine	TFEC	-0.272955694	0.03960396
phosphocreatine	ST7-AS1	0.290049991	0.821782178
phosphocreatine	ST7	0.246324662	0.514851485
phosphocreatine	FEZF1-AS1	0.22535324	0.514851485
phosphocreatine	WASL	0.43796508	0.099009901
phosphocreatine	POT1	-0.245388308	0.079207921
phosphocreatine	ZNF800	-0.220037663	0.118811881
phosphocreatine	IRF5	-0.217583389	0.01980198
phosphocreatine	TSPAN33	-0.227241038	0.188118812
phosphocreatine	KIAA1549	0.256009182	0.752475248
phosphocreatine	SLC37A3	0.307665444	0.01980198
phosphocreatine	EPHA1	0.235777811	0.00990099
phosphocreatine	TCAF1	0.306892778	0.079207921
phosphocreatine	LOC155060	-0.214055442	0.138613861
phosphocreatine	ZNF767P	-0.217456872	0.02970297
phosphocreatine	ZNF775	-0.360229318	0.00990099
phosphocreatine	LINC00996	-0.327982539	0.158415842
phosphocreatine	GIMAP8	-0.312492425	0.118811881
phosphocreatine	GIMAP7	-0.275918655	0.633663366
phosphocreatine	GIMAP6	-0.305999497	0.01980198
phosphocreatine	GIMAP2	-0.339786209	0.247524752
phosphocreatine	GIMAP1	-0.354245132	0.138613861
phosphocreatine	GIMAP5	-0.295611709	0.188118812
phosphocreatine	AGAP3	0.337964799	0.98019802
phosphocreatine	SMARCD3	0.236046018	0.168316832
phosphocreatine	GALNT11	0.451695596	0.910891089
phosphocreatine	PAXIP1-AS2	-0.232506723	0.455445545
phosphocreatine	INSIG1	-0.271739529	0.02970297
phosphocreatine	EN2	0.282451423	0.831683168
phosphocreatine	LOC100506302	-0.246950224	0.128712871
phosphocreatine	TDRP	0.217842735	0.04950495
phosphocreatine	ARHGEF10	0.309287825	0.059405941
phosphocreatine	LOC101927815	-0.257106894	0.00990099
phosphocreatine	BLK	-0.466431986	1
phosphocreatine	FAM86B1	0.258345482	0.940594059
phosphocreatine	SLC7A2	0.24243566	0.227722772
phosphocreatine	MTUS1	0.264431964	0.01980198
phosphocreatine	DMTN	0.224330075	0.079207921
phosphocreatine	HR	0.412777997	1
phosphocreatine	PHYHIP	0.248950265	0.584158416
phosphocreatine	PPP3CC	-0.321153582	0.594059406
phosphocreatine	SDAD1P1	-0.219474313	0.227722772
phosphocreatine	PTK2B	-0.352227485	0.00990099
phosphocreatine	NUGGC	-0.352446427	0.762376238
phosphocreatine	PNOC	-0.246312622	0.306930693
phosphocreatine	RNF122	-0.276580282	0.02970297
phosphocreatine	ZNF703	0.334899615	0.910891089
phosphocreatine	PLEKHA2	-0.293330898	0.96039604
phosphocreatine	IKBKB	-0.23712111	0.01980198
phosphocreatine	SLC20A2	0.249797535	0.158415842
phosphocreatine	CHRNA6	-0.234606279	0.732673267
phosphocreatine	TCEA1	-0.214964778	0.04950495
phosphocreatine	SDR16C5	0.237000941	0.069306931
phosphocreatine	TTPA	0.222528618	0.643564356
phosphocreatine	MTFR1	0.275164754	0.00990099
phosphocreatine	DNAJC5B	-0.258936105	0.217821782
phosphocreatine	VCPIP1	-0.230631483	0.01980198
phosphocreatine	C8orf44	-0.215254703	0.02970297
phosphocreatine	LACTB2-AS1	-0.230516315	0.633663366
phosphocreatine	JPH1	0.291267416	0.178217822
phosphocreatine	PAG1	-0.322991992	0.782178218
phosphocreatine	CPNE3	0.268138519	0.514851485
phosphocreatine	LOC100288748	0.248540047	0.01980198
phosphocreatine	ESRP1	0.309309824	0.138613861
phosphocreatine	DPY19L4	0.254490888	0.237623762
phosphocreatine	LAPTM4B	0.467906261	0.96039604
phosphocreatine	FBXO43	-0.298029372	0.287128713
phosphocreatine	GRHL2	0.281939763	0.059405941
phosphocreatine	LOC107986898	-0.29132085	0.217821782
phosphocreatine	SYBU	0.232349186	0.405940594
phosphocreatine	HAS2	0.254127366	0.01980198
phosphocreatine	ZHX2	-0.226479049	0.702970297
phosphocreatine	FAM84B	0.302668866	0.069306931
phosphocreatine	PCAT1	0.216799912	0.603960396
phosphocreatine	PTK2	0.409326442	0.257425743
phosphocreatine	DENND3	-0.249420959	0.04950495
phosphocreatine	ARC	0.244313915	0.891089109
phosphocreatine	LYNX1	0.220642718	0.01980198
phosphocreatine	LY6E	0.255872845	0.168316832
phosphocreatine	MAPK15	0.271245324	0.722772277
phosphocreatine	FAM83H	0.364429884	0.396039604
phosphocreatine	FAM83H-AS1	0.332149603	0.366336634
phosphocreatine	LOC105375800	0.300608439	0.267326733
phosphocreatine	NRBP2	0.332869002	0.277227723
phosphocreatine	PARP10	-0.217880915	0.396039604
phosphocreatine	OPLAH	0.261581013	0.396039604
phosphocreatine	ARHGAP39	0.42830567	0.98019802
phosphocreatine	DOCK8	-0.429275211	0.01980198
phosphocreatine	SMARCA2	-0.230086424	0.00990099
phosphocreatine	RFX3-AS1	-0.27737481	0.00990099
phosphocreatine	RIC1	-0.301986478	0.811881188
phosphocreatine	UHRF2	-0.302265971	0.287128713
phosphocreatine	KDM4C	-0.272558943	0.01980198
phosphocreatine	LURAP1L	0.257714508	0.04950495
phosphocreatine	MPDZ	0.28043777	0.01980198
phosphocreatine	NFIB	0.306088569	0.306930693
phosphocreatine	TTC39B	0.27865283	0.831683168
phosphocreatine	TUSC1	0.256429639	0.237623762
phosphocreatine	SMIM27	-0.34253546	0.920792079
phosphocreatine	MYORG	0.27685823	0.425742574
phosphocreatine	UNC13B	0.264272192	0.801980198
phosphocreatine	CD72	-0.43828164	0.752475248
phosphocreatine	SIT1	-0.439182246	0.920792079
phosphocreatine	PAX5	-0.376952058	0.00990099
phosphocreatine	ZCCHC7	-0.370472618	0.207920792
phosphocreatine	SHB	0.400602577	0.069306931
phosphocreatine	ALDH1B1	0.228176472	0.722772277
phosphocreatine	LINC01506	-0.284003554	0.712871287
phosphocreatine	GNAQ	0.298642669	0.504950495
phosphocreatine	GOLM1	0.350436188	0.01980198
phosphocreatine	CDK20	0.330400254	0.821782178
phosphocreatine	SUSD3	-0.302344458	0.257425743
phosphocreatine	WNK2	0.268781418	0.227722772
phosphocreatine	PTPDC1	0.284261467	0.702970297
phosphocreatine	FBP2	0.223296464	0.04950495
phosphocreatine	SLC35D2	0.412847666	0.02970297
phosphocreatine	CTSV	0.368836911	0.316831683
phosphocreatine	CORO2A	0.28836128	0.693069307
phosphocreatine	ANKS6	0.339232387	0.663366337
phosphocreatine	GALNT12	0.225949016	0.118811881
phosphocreatine	TMEM246	0.287788008	0.99009901
phosphocreatine	ZNF462	0.315821779	0.01980198
phosphocreatine	RAD23B	0.226754083	0.207920792
phosphocreatine	KLF4	0.363091346	0.425742574
phosphocreatine	FAM206A	0.224528072	0.198019802
phosphocreatine	EPB41L4B	0.300962323	0.02970297
phosphocreatine	AKAP2	-0.247998192	0.02970297
phosphocreatine	ZNF483	0.290637505	1
phosphocreatine	SLC31A1	0.291602021	0.227722772
phosphocreatine	ZNF618	0.215375599	0.128712871
phosphocreatine	AKNA	-0.463831595	0.306930693
phosphocreatine	TNFSF8	-0.264105597	0.762376238
phosphocreatine	TRIM32	0.257018033	0.00990099
phosphocreatine	PSMD5	0.256434639	0.089108911
phosphocreatine	TRAF1	-0.256057025	0.861386139
phosphocreatine	GSN	0.297819093	0.00990099
phosphocreatine	DAB2IP	0.465608777	0.97029703
phosphocreatine	NDUFA8	0.298819449	0.98019802
phosphocreatine	LHX6	0.31465954	1
phosphocreatine	GPR21	0.216469093	0.099009901
phosphocreatine	PSMB7	0.218854469	0.00990099
phosphocreatine	GOLGA1	0.27369371	0.188118812
phosphocreatine	LMX1B	0.2814978	0.900990099
phosphocreatine	SLC2A8	0.270911325	0.01980198
phosphocreatine	FAM129B	0.454118087	0.00990099
phosphocreatine	CFAP157	0.217005276	0.316831683
phosphocreatine	SH2D3C	-0.465114225	0.069306931
phosphocreatine	AK1	0.444874492	0.752475248
phosphocreatine	PTGES2	0.222399234	0.247524752
phosphocreatine	DNM1	0.219797516	0.663366337
phosphocreatine	GOLGA2	0.314191059	0.069306931
phosphocreatine	SLC27A4	0.324553796	0.98019802
phosphocreatine	WDR34	0.233085596	0.504950495
phosphocreatine	DOLK	0.427637393	0.03960396
phosphocreatine	DOLPP1	0.257583579	0.940594059
phosphocreatine	CRAT	0.24087524	0.178217822
phosphocreatine	LINC01503	0.279886504	0.089108911
phosphocreatine	C9orf50	0.267348259	0.574257426
phosphocreatine	FNBP1	-0.33169934	0.693069307
phosphocreatine	NCS1	0.468538024	0.821782178
phosphocreatine	ASS1	0.273000726	0.574257426
phosphocreatine	FUBP3	0.310889833	0.95049505
phosphocreatine	AIF1L	0.330664063	0.831683168
phosphocreatine	SURF2	0.230180072	0.742574257
phosphocreatine	VAV2	0.268483939	0.475247525
phosphocreatine	RXRA	0.424800656	0.99009901
phosphocreatine	OLFM1	0.279626155	1
phosphocreatine	PPP1R26-AS1	0.388119112	0.920792079
phosphocreatine	PPP1R26	0.462194728	1
phosphocreatine	C9orf116	0.314812845	0.247524752
phosphocreatine	NACC2	0.437099389	0.524752475
phosphocreatine	TMEM250	0.234156261	0.792079208
phosphocreatine	GPSM1	0.277938816	0.643564356
phosphocreatine	EGFL7	0.260512455	0.831683168
phosphocreatine	AGPAT2	0.254305848	0.00990099
phosphocreatine	LCN8	-0.254215123	0.297029703
phosphocreatine	TMEM141	0.226174644	0.108910891
phosphocreatine	ABCA2	0.285448359	0.900990099
phosphocreatine	FUT7	-0.31928346	0.089108911
phosphocreatine	NPDC1	0.341160207	0.95049505
phosphocreatine	ENTPD2	0.238415755	0.04950495
phosphocreatine	TUBB4B	0.293542917	0.099009901
phosphocreatine	NRARP	0.304010062	0.564356436
phosphocreatine	ENTPD8	0.230106111	0.04950495
phosphocreatine	NSMF	0.335090926	1
phosphocreatine	MRPL41	0.24540588	0.099009901
phosphocreatine	ZMYND11	0.282766791	0.297029703
phosphocreatine	DIP2C	0.220436832	0.02970297
phosphocreatine	IL2RA	-0.279630191	0.782178218
phosphocreatine	SFMBT2	-0.293267445	0.00990099
phosphocreatine	TAF3	-0.229108526	0.03960396
phosphocreatine	CAMK1D	-0.286065906	0.01980198
phosphocreatine	FAM107B	-0.331558531	1
phosphocreatine	DCLRE1C	-0.261359946	0.079207921
phosphocreatine	NEBL	0.215677476	0.00990099
phosphocreatine	NEBL-AS1	0.235156314	0.069306931
phosphocreatine	COMMD3	-0.272359466	0.257425743
phosphocreatine	PIP4K2A	-0.339731886	0.95049505
phosphocreatine	ARHGAP21	0.302260511	0.01980198
phosphocreatine	APBB1IP	-0.535930883	1
phosphocreatine	FAM238A	-0.420865712	0.891089109
phosphocreatine	ABI1	-0.26772555	0.910891089
phosphocreatine	WAC	-0.22510931	0.237623762
phosphocreatine	SVIL-AS1	0.249392737	0.00990099
phosphocreatine	ZEB1-AS1	-0.289588675	0.861386139
phosphocreatine	ZEB1	-0.270129082	0.168316832
phosphocreatine	HSD17B7P2	-0.2332587	0.326732673
phosphocreatine	CSGALNACT2	-0.225067749	0.069306931
phosphocreatine	ZNF239	0.237902613	0.386138614
phosphocreatine	C10orf25	-0.255828509	0.158415842
phosphocreatine	ZNF22	-0.304861089	0.02970297
phosphocreatine	OR13A1	-0.312088264	0.643564356
phosphocreatine	LOC102724323	-0.231687692	0.168316832
phosphocreatine	WDFY4	-0.45134231	0.178217822
phosphocreatine	LRRC18	-0.290408789	0.287128713
phosphocreatine	FAM170B	-0.221624333	0.148514851
phosphocreatine	TMEM273	-0.256977702	0.02970297
phosphocreatine	ASAH2	0.30394539	0.821782178
phosphocreatine	ASAH2B	0.382492151	0.99009901
phosphocreatine	LINC01468	0.284772757	0.752475248
phosphocreatine	ANK3	0.268439866	0.128712871
phosphocreatine	SRGN	-0.307239706	0.504950495
phosphocreatine	FAM241B	0.346092308	0.415841584
phosphocreatine	H2AFY2	0.242689143	0.603960396
phosphocreatine	PRF1	-0.220688581	0.04950495
phosphocreatine	SGPL1	0.275896592	0.00990099
phosphocreatine	PCBD1	0.281621571	0.01980198
phosphocreatine	UNC5B	0.333276889	1
phosphocreatine	UNC5B-AS1	0.228965489	0.752475248
phosphocreatine	USP54	0.275928395	0.04950495
phosphocreatine	NDST2	-0.276112173	0.03960396
phosphocreatine	ZNF503	0.328044082	0.168316832
phosphocreatine	ZNF503-AS2	0.25766422	0.079207921
phosphocreatine	DLG5	0.493026763	0.920792079
phosphocreatine	FAM213A	0.260646989	0.792079208
phosphocreatine	MINPP1	0.215232561	0.524752475
phosphocreatine	KLLN	-0.354823991	0.03960396
phosphocreatine	PTEN	-0.270480466	0.356435644
phosphocreatine	SLC35G1	0.329923754	0.405940594
phosphocreatine	PLCE1	0.254189626	0.00990099
phosphocreatine	TBC1D12	0.288036583	0.475247525
phosphocreatine	BLNK	-0.306239026	0.118811881
phosphocreatine	DNTT	-0.288488707	0.504950495
phosphocreatine	PIK3AP1	-0.405703641	0.02970297
phosphocreatine	MORN4	0.287218785	0.108910891
phosphocreatine	AVPI1	0.387983065	0.02970297
phosphocreatine	MARVELD1	0.325067972	0.059405941
phosphocreatine	R3HCC1L	-0.229527601	0.722772277
phosphocreatine	CNNM1	0.223249366	0.673267327
phosphocreatine	CUTC	-0.311750754	0.178217822
phosphocreatine	SEC31B	-0.385986261	0.247524752
phosphocreatine	LZTS2	0.338762052	0.811881188
phosphocreatine	SLK	0.23570061	0.01980198
phosphocreatine	COL17A1	0.302392397	0.217821782
phosphocreatine	GSTO2	0.306343708	0.148514851
phosphocreatine	SHOC2	-0.256347589	0.534653465
phosphocreatine	RPL13AP6	-0.221910545	0.059405941
phosphocreatine	TCF7L2	0.401454757	0.386138614
phosphocreatine	HSPA12A	0.329043941	0.326732673
phosphocreatine	ENO4	0.338470044	0.227722772
phosphocreatine	SHTN1	0.422931099	0.346534653
phosphocreatine	VAX1	0.217933791	0.554455446
phosphocreatine	CASC2	0.2474404	0.089108911
phosphocreatine	FGFR2	0.260807682	0.633663366
phosphocreatine	TACC2	0.413948715	0.683168317
phosphocreatine	PLEKHA1	0.420938911	0.188118812
phosphocreatine	OAT	0.291977253	0.495049505
phosphocreatine	NKX1-2	0.21787061	0.574257426
phosphocreatine	CTBP2	0.455982624	0.811881188
phosphocreatine	DHX32	0.353359156	0.118811881
phosphocreatine	DOCK1	0.48298012	0.01980198
phosphocreatine	PWWP2B	0.277556305	0.267326733
phosphocreatine	INPP5A	0.246362999	0.04950495
phosphocreatine	SCART1	-0.240726777	0.168316832
phosphocreatine	NLRP6	-0.27139159	0.03960396
phosphocreatine	B4GALNT4	0.311195555	0.99009901
phosphocreatine	PKP3	0.350066908	0.02970297
phosphocreatine	HRAS	0.261349845	0.01980198
phosphocreatine	RPLP2	-0.257494319	0.069306931
phosphocreatine	BRSK2	0.238853153	0.356435644
phosphocreatine	DUSP8	0.249384512	0.712871287
phosphocreatine	SYT8	0.233366838	0.03960396
phosphocreatine	LSP1	-0.452173004	0.702970297
phosphocreatine	CDKN1C	0.261768201	0.940594059
phosphocreatine	OSBPL5	0.253197072	0.891089109
phosphocreatine	RHOG	-0.292793473	0.534653465
phosphocreatine	STIM1	-0.272318022	0.861386139
phosphocreatine	TRIM22	-0.28922628	0.900990099
phosphocreatine	OR52N4	-0.278687184	0.485148515
phosphocreatine	TRIM3	0.22519025	0.198019802
phosphocreatine	DNHD1	-0.228256776	0.059405941
phosphocreatine	RRP8	-0.312524588	0.108910891
phosphocreatine	GVINP1	-0.432210336	0.900990099
phosphocreatine	LOC100506258	-0.247059843	0.306930693
phosphocreatine	EIF3F	-0.264784574	0.811881188
phosphocreatine	TUB	0.300994384	0.613861386
phosphocreatine	RPL27A	-0.216537591	0.00990099
phosphocreatine	WEE1	-0.277468057	0.01980198
phosphocreatine	SBF2	0.270091339	0.01980198
phosphocreatine	NUCB2	-0.249239522	0.257425743
phosphocreatine	SPTY2D1OS	0.271190635	0.316831683
phosphocreatine	E2F8	-0.244387561	0.00990099
phosphocreatine	LGR4	0.288860518	0.00990099
phosphocreatine	ARL14EP	-0.234802805	0.405940594
phosphocreatine	PRRG4	0.24856691	0.089108911
phosphocreatine	DEPDC7	0.319094611	0.762376238
phosphocreatine	CSTF3-DT	-0.404927753	0.603960396
phosphocreatine	EHF	0.274728144	0.069306931
phosphocreatine	LDLRAD3	0.372346659	0.99009901
phosphocreatine	RAG2	-0.294374396	0.336633663
phosphocreatine	C11orf74	0.301659029	0.079207921
phosphocreatine	MAPK8IP1	0.269057223	0.762376238
phosphocreatine	LARGE2	0.243849538	0.108910891
phosphocreatine	MDK	0.318378128	0.910891089
phosphocreatine	LRP4	0.25261457	0.910891089
phosphocreatine	PACSIN3	0.412325761	0.059405941
phosphocreatine	ACP2	0.249673738	0.059405941
phosphocreatine	TNKS1BP1	0.348955776	0.03960396
phosphocreatine	SLC43A3	-0.260880919	0.287128713
phosphocreatine	SMTNL1	-0.234153697	0.237623762
phosphocreatine	UBE2L6	-0.271756742	0.841584158
phosphocreatine	CTNND1	0.492266746	0.524752475
phosphocreatine	LPXN	-0.396503304	1
phosphocreatine	LOC283194	-0.251077702	0.03960396
phosphocreatine	GLYATL1B	-0.317460043	0.881188119
phosphocreatine	FAM111A	-0.220084557	0.465346535
phosphocreatine	MS4A1	-0.382209073	0.930693069
phosphocreatine	TMEM132A	0.386155767	0.059405941
phosphocreatine	CD6	-0.220013985	0.178217822
phosphocreatine	VPS37C	0.297243783	0.851485149
phosphocreatine	SYT7	0.288256399	0.386138614
phosphocreatine	DAGLA	0.377918945	0.435643564
phosphocreatine	RAB3IL1	0.315940416	0.396039604
phosphocreatine	HNRNPUL2	-0.237153696	0.02970297
phosphocreatine	TTC9C	-0.248411919	0.900990099
phosphocreatine	FERMT3	-0.452092341	0.03960396
phosphocreatine	DNAJC4	-0.24359924	0.455445545
phosphocreatine	PLCB3	0.455283232	0.96039604
phosphocreatine	CCDC88B	-0.416501869	0.01980198
phosphocreatine	MAP4K2	-0.250393635	0.247524752
phosphocreatine	CDC42BPG	0.270608263	0.089108911
phosphocreatine	SYVN1	-0.287979694	0.762376238
phosphocreatine	SLC25A45	-0.31080344	0.118811881
phosphocreatine	SIPA1	-0.249764144	0.891089109
phosphocreatine	OVOL1	0.27652619	0.118811881
phosphocreatine	OVOL1-AS1	0.224886209	0.03960396
phosphocreatine	MUS81	-0.246985459	0.405940594
phosphocreatine	CTSW	-0.252637127	0.257425743
phosphocreatine	SPTBN2	0.279720505	0.574257426
phosphocreatine	PC	0.305723674	0.97029703
phosphocreatine	LRFN4	0.227403628	0.752475248
phosphocreatine	SSH3	0.351357609	0.01980198
phosphocreatine	TBC1D10C	-0.496727235	0.524752475
phosphocreatine	PTPRCAP	-0.500300863	0.96039604
phosphocreatine	CORO1B	0.383758596	0.217821782
phosphocreatine	GPR152	-0.285997265	0.297029703
phosphocreatine	AIP	-0.251062984	0.366336634
phosphocreatine	LRP5	0.310859238	0.584158416
phosphocreatine	GAL	0.304833956	1
phosphocreatine	ANO1	0.317604223	0.554455446
phosphocreatine	PPFIA1	0.267389994	0.316831683
phosphocreatine	CTTN	0.497298143	0.01980198
phosphocreatine	FOLR2	-0.341886644	0.673267327
phosphocreatine	ARAP1-AS2	-0.23225457	0.079207921
phosphocreatine	STARD10	0.29103856	0.03960396
phosphocreatine	ATG16L2	-0.37806282	0.04950495
phosphocreatine	FCHSD2	-0.394341895	0.188118812
phosphocreatine	RELT	-0.234265667	0.01980198
phosphocreatine	UVRAG	-0.293677313	0.613861386
phosphocreatine	TSKU	0.377596635	0.02970297
phosphocreatine	ACER3	0.2405928	0.079207921
phosphocreatine	LOC101928865	-0.214831112	0.00990099
phosphocreatine	FZD4	0.314236251	0.099009901
phosphocreatine	SCARNA9	-0.31884896	0.01980198
phosphocreatine	FAM76B	-0.315565343	0.00990099
phosphocreatine	CEP57	-0.257593694	0.069306931
phosphocreatine	DYNC2H1	0.289982247	0.00990099
phosphocreatine	ATM	-0.273651271	0.237623762
phosphocreatine	EXPH5	0.251293401	0.089108911
phosphocreatine	POU2AF1	-0.455650556	0.841584158
phosphocreatine	LOC100132078	-0.301396385	0.326732673
phosphocreatine	FDXACB1	-0.247732597	0.00990099
phosphocreatine	NKAPD1	-0.269099138	0.02970297
phosphocreatine	TTC12	0.264172039	0.01980198
phosphocreatine	BUD13	-0.246545267	0.00990099
phosphocreatine	SIK3	-0.225003563	0.059405941
phosphocreatine	FXYD2	-0.218759256	0.524752475
phosphocreatine	IL10RA	-0.354169229	0.02970297
phosphocreatine	TMPRSS4	0.25123887	0.138613861
phosphocreatine	JAML	-0.345528208	0.217821782
phosphocreatine	CD3E	-0.308234154	0.514851485
phosphocreatine	CD3D	-0.269115182	0.198019802
phosphocreatine	CD3G	-0.260736104	0.554455446
phosphocreatine	ATP5MG	-0.224655953	0.623762376
phosphocreatine	CXCR5	-0.289397374	0.920792079
phosphocreatine	CBL	-0.25486436	0.663366337
phosphocreatine	NECTIN1	0.253036725	0.881188119
phosphocreatine	TRIM29	0.309701983	0.564356436
phosphocreatine	OAF	0.246383279	0.03960396
phosphocreatine	ARHGEF12	0.321475186	0.158415842
phosphocreatine	CHEK1	-0.251308932	0.03960396
phosphocreatine	ACRV1	-0.232514037	0.01980198
phosphocreatine	ST3GAL4	0.225475899	0.059405941
phosphocreatine	ETS1	-0.278937547	0.247524752
phosphocreatine	SENCR	-0.245072425	0.207920792
phosphocreatine	FLI1	-0.453912979	0.346534653
phosphocreatine	KCNJ1	-0.220618041	0.148514851
phosphocreatine	TP53AIP1	0.239500492	0.356435644
phosphocreatine	ARHGAP32	0.360540087	0.782178218
phosphocreatine	ZBTB44	-0.345025695	0.02970297
phosphocreatine	THYN1	-0.261119403	0.00990099
phosphocreatine	GLB1L2	0.242318355	0.366336634
phosphocreatine	KDM5A	-0.241960903	0.059405941
phosphocreatine	B4GALNT3	0.264811241	0.475247525
phosphocreatine	NINJ2	-0.335427832	0.514851485
phosphocreatine	TEAD4	0.431710832	0.069306931
phosphocreatine	TSPAN9	0.34696875	0.079207921
phosphocreatine	PARP11	-0.229609328	0.03960396
phosphocreatine	CD9	0.381048173	0.02970297
phosphocreatine	PLEKHG6	0.260285685	0.00990099
phosphocreatine	SCNN1A	0.261216961	0.01980198
phosphocreatine	CD27	-0.361491492	0.96039604
phosphocreatine	TAPBPL	-0.224310411	0.663366337
phosphocreatine	VAMP1	-0.376618818	1
phosphocreatine	IFFO1	-0.333843441	0.594059406
phosphocreatine	MLF2	0.281354577	0.168316832
phosphocreatine	PTMS	0.378329614	0.128712871
phosphocreatine	P3H3	0.268855624	0.148514851
phosphocreatine	ATN1	0.355865469	0.95049505
phosphocreatine	MIR200CHG	0.251182656	0.01980198
phosphocreatine	CLEC4A	-0.241001969	0.02970297
phosphocreatine	AICDA	-0.357531785	0.99009901
phosphocreatine	LOC374443	-0.287347693	0.851485149
phosphocreatine	CLEC2D	-0.449973315	0.95049505
phosphocreatine	CLECL1	-0.415870125	0.089108911
phosphocreatine	KLRK1	-0.253805432	0.742574257
phosphocreatine	ETV6	-0.216803436	0.455445545
phosphocreatine	LRP6	0.366664076	0.762376238
phosphocreatine	MANSC1	0.336961098	0.653465347
phosphocreatine	HEBP1	0.321530741	0.00990099
phosphocreatine	ARHGDIB	-0.376872436	0.673267327
phosphocreatine	EPS8	0.327885744	0.00990099
phosphocreatine	PLEKHA5	0.302143756	0.089108911
phosphocreatine	LRMP	-0.497738086	0.366336634
phosphocreatine	ITPR2	-0.248260989	0.821782178
phosphocreatine	PTHLH	0.25392147	0.03960396
phosphocreatine	LINC02422	-0.305485885	0.920792079
phosphocreatine	PKP2	0.266719173	0.089108911
phosphocreatine	KIF21A	0.259278331	0.217821782
phosphocreatine	ABCD2	-0.24829042	0.04950495
phosphocreatine	YAF2	-0.282016483	0.544554455
phosphocreatine	PPHLN1	-0.246341575	0.198019802
phosphocreatine	IRAK4	-0.331280661	0.465346535
phosphocreatine	TMEM117	0.220101408	0.435643564
phosphocreatine	PCED1B-AS1	-0.451865857	0.792079208
phosphocreatine	SENP1	-0.23982894	0.01980198
phosphocreatine	ASB8	-0.288115822	0.04950495
phosphocreatine	ADCY6	0.377750507	0.326732673
phosphocreatine	C1QL4	0.216350823	0.03960396
phosphocreatine	DNAJC22	0.283080194	0.00990099
phosphocreatine	PRPF40B	0.272453329	0.207920792
phosphocreatine	ASIC1	0.216343056	0.564356436
phosphocreatine	ACVR1B	0.24332317	0.653465347
phosphocreatine	NR4A1	0.225992906	0.732673267
phosphocreatine	KRT6B	0.221123489	0.356435644
phosphocreatine	KRT6C	0.218236545	0.326732673
phosphocreatine	KRT6A	0.256787787	0.277227723
phosphocreatine	KRT5	0.241743586	0.089108911
phosphocreatine	LOC283335	0.262530377	0.227722772
phosphocreatine	ITGB7	-0.359171402	0.099009901
phosphocreatine	ATP5MC2	-0.218083442	0.128712871
phosphocreatine	HOXC13-AS	0.26949569	0.524752475
phosphocreatine	HOXC13	0.323426444	0.673267327
phosphocreatine	HOTAIR	0.307884617	0.99009901
phosphocreatine	HOXC11	0.315267604	1
phosphocreatine	HOXC-AS3	0.240865256	0.792079208
phosphocreatine	HOXC10	0.310864926	0.722772277
phosphocreatine	HOXC6	0.314625914	0.485148515
phosphocreatine	HOXC-AS2	0.283970889	0.871287129
phosphocreatine	HOXC-AS1	0.315209386	0.782178218
phosphocreatine	HOXC9	0.351606627	0.663366337
phosphocreatine	HOXC8	0.324538982	0.277227723
phosphocreatine	HOXC5	0.353271771	1
phosphocreatine	SMUG1	0.232881961	0.079207921
phosphocreatine	ZNF385A	0.228047314	0.643564356
phosphocreatine	GTSF1	-0.240915946	0.108910891
phosphocreatine	NCKAP1L	-0.503352467	0.01980198
phosphocreatine	PDE1B	-0.458525965	0.00990099
phosphocreatine	TESPA1	-0.445385131	0.089108911
phosphocreatine	SARNP	-0.25864678	0.811881188
phosphocreatine	SUOX	0.254585708	0.257425743
phosphocreatine	ERBB3	0.327494183	0.01980198
phosphocreatine	COQ10A	-0.217696526	0.316831683
phosphocreatine	HSD17B6	-0.229208205	0.128712871
phosphocreatine	NEMP1	-0.236518545	0.03960396
phosphocreatine	NAB2	0.242439498	0.227722772
phosphocreatine	INHBC	-0.285289686	0.02970297
phosphocreatine	ARHGAP9	-0.494500404	0.01980198
phosphocreatine	PIP4K2C	0.325201061	0.128712871
phosphocreatine	SLC16A7	-0.24714049	0.297029703
phosphocreatine	TBC1D30	0.213884467	0.00990099
phosphocreatine	IFNG-AS1	-0.31111287	0.673267327
phosphocreatine	LOC100507250	-0.371345881	0.237623762
phosphocreatine	BEST3	-0.220388713	0.118811881
phosphocreatine	LINC01481	-0.271311865	0.613861386
phosphocreatine	NAP1L1	-0.308169648	0.861386139
phosphocreatine	KITLG	0.33376767	0.02970297
phosphocreatine	BTG1	-0.213676517	0.554455446
phosphocreatine	PLXNC1	-0.300206417	0.099009901
phosphocreatine	TMPO-AS1	-0.327742722	0.237623762
phosphocreatine	GAS2L3	0.346086011	0.069306931
phosphocreatine	SELPLG	-0.365831658	0.00990099
phosphocreatine	TRPV4	0.272736902	0.01980198
phosphocreatine	GIT2	-0.359074889	0.98019802
phosphocreatine	ANKRD13A	-0.264288567	0.782178218
phosphocreatine	ATP2A2	0.236811141	0.069306931
phosphocreatine	FAM216A	-0.258095241	0.01980198
phosphocreatine	RAD9B	-0.275733387	0.801980198
phosphocreatine	HVCN1	-0.406622313	0.04950495
phosphocreatine	PHETA1	0.251336789	0.128712871
phosphocreatine	DTX1	-0.350100349	0.425742574
phosphocreatine	TBX3	0.294649797	0.99009901
phosphocreatine	WSB2	0.342198264	0.069306931
phosphocreatine	VSIG10	0.29684655	0.00990099
phosphocreatine	TAOK3	-0.215951773	0.198019802
phosphocreatine	MSI1	0.266770388	0.178217822
phosphocreatine	ANAPC5	-0.229648131	0.00990099
phosphocreatine	ZCCHC8	-0.247693921	0.108910891
phosphocreatine	CCDC62	-0.238648473	0.099009901
phosphocreatine	VPS37B	0.27247322	0.940594059
phosphocreatine	ABCB9	0.214453819	0.534653465
phosphocreatine	RILPL2	-0.249366769	0.148514851
phosphocreatine	MMP17	0.228617141	0.633663366
phosphocreatine	GJB2	0.245866426	0.059405941
phosphocreatine	IL17D	0.245685525	0.376237624
phosphocreatine	WASF3	0.224914599	0.237623762
phosphocreatine	GTF3A	-0.316093433	0.356435644
phosphocreatine	LINC00426	-0.479116802	0.95049505
phosphocreatine	LINC01058	-0.242553428	0.801980198
phosphocreatine	ALOX5AP	-0.453282533	0.831683168
phosphocreatine	ZAR1L	-0.258009991	0.386138614
phosphocreatine	ELF1	-0.347772116	0.306930693
phosphocreatine	TSC22D1	0.317661316	0.326732673
phosphocreatine	LCP1	-0.466376211	0.900990099
phosphocreatine	LINC00563	-0.276851039	0.02970297
phosphocreatine	RUBCNL	-0.285863232	0.336633663
phosphocreatine	RB1-DT	-0.22585043	0.00990099
phosphocreatine	RCBTB2	-0.265631071	0.158415842
phosphocreatine	SETDB2	-0.334428878	0.03960396
phosphocreatine	PHF11	-0.321989794	0.98019802
phosphocreatine	RCBTB1	-0.22573172	0.03960396
phosphocreatine	ARL11	-0.374923142	0.00990099
phosphocreatine	RNASEH2B	-0.377258578	0.02970297
phosphocreatine	KLF5	0.344144663	0.02970297
phosphocreatine	NDFIP2	0.3170684	0.04950495
phosphocreatine	DZIP1	0.219876817	0.00990099
phosphocreatine	GPR18	-0.422081985	0.762376238
phosphocreatine	GPR183	-0.299717285	0.653465347
phosphocreatine	ZIC5	0.238970677	0.881188119
phosphocreatine	ERCC5	-0.225237969	0.158415842
phosphocreatine	EFNB2	0.310644282	0.386138614
phosphocreatine	LIG4	-0.229178816	0.148514851
phosphocreatine	MCF2L	0.233803112	0.138613861
phosphocreatine	GRTP1	0.334243941	0.683168317
phosphocreatine	NDRG2	0.315714326	0.98019802
phosphocreatine	ZNF219	0.255426974	0.742574257
phosphocreatine	PSMB5	0.345603308	0.277227723
phosphocreatine	CDH24	0.302999352	0.99009901
phosphocreatine	SLC7A8	0.292082442	0.99009901
phosphocreatine	BCL2L2	0.406837364	0.762376238
phosphocreatine	BCL2L2-PABPN1	0.273028316	0.099009901
phosphocreatine	SLC22A17	0.253373352	0.445544554
phosphocreatine	EFS	0.279612507	0.930693069
phosphocreatine	PSME1	-0.234350155	0.782178218
phosphocreatine	STRN3	0.22543185	0.623762376
phosphocreatine	PPP2R3C	-0.222934859	0.00990099
phosphocreatine	NKX2-8	0.240864839	0.089108911
phosphocreatine	PAX9	0.225653854	0.366336634
phosphocreatine	SLC25A21-AS1	0.283527475	0.920792079
phosphocreatine	MIPOL1	0.381470341	0.891089109
phosphocreatine	FBXO33	-0.256073434	0.564356436
phosphocreatine	SAV1	0.253633707	0.118811881
phosphocreatine	PYGL	0.291587709	0.00990099
phosphocreatine	GNPNAT1	0.277107598	0.069306931
phosphocreatine	LOC101927620	-0.214218764	0.118811881
phosphocreatine	BMP4	0.229958265	0.00990099
phosphocreatine	CNIH1	0.247605872	0.00990099
phosphocreatine	GMFB	0.235364645	0.01980198
phosphocreatine	LGALS3	0.327594695	0.00990099
phosphocreatine	ATG14	0.221709913	0.386138614
phosphocreatine	SIX1	0.24675713	0.267326733
phosphocreatine	SIX4	0.346211454	0.584158416
phosphocreatine	TRMT5	0.218933924	0.415841584
phosphocreatine	TMEM30B	0.295978149	0.168316832
phosphocreatine	HSPA2	0.250853917	0.02970297
phosphocreatine	PLEKHG3	0.444514803	0.841584158
phosphocreatine	GPX2	0.220081899	0.00990099
phosphocreatine	FNTB	0.270446408	0.97029703
phosphocreatine	GPHN	0.299048722	0.930693069
phosphocreatine	PLEKHH1	0.405723412	0.633663366
phosphocreatine	VTI1B	0.266446712	0.069306931
phosphocreatine	RDH11	0.248975691	0.099009901
phosphocreatine	EXD2	0.354796201	0.910891089
phosphocreatine	COX16	0.259438484	0.544554455
phosphocreatine	SYNJ2BP	0.411412689	0.900990099
phosphocreatine	DNAL1	0.216454187	0.01980198
phosphocreatine	PTGR2	0.230130306	0.702970297
phosphocreatine	PGF	0.269699308	0.99009901
phosphocreatine	TMED10	0.218392422	0.128712871
phosphocreatine	FOS	0.33829604	0.257425743
phosphocreatine	BATF	-0.249101239	0.128712871
phosphocreatine	IFT43	0.380855047	0.00990099
phosphocreatine	POMT2	0.307136756	0.099009901
phosphocreatine	SLIRP	0.236047149	0.207920792
phosphocreatine	TSHR	-0.239787494	0.02970297
phosphocreatine	STON2	0.243859066	0.732673267
phosphocreatine	GPR65	-0.417526099	0.594059406
phosphocreatine	TTC8	0.382084857	0.277227723
phosphocreatine	TTC7B	0.231967039	0.099009901
phosphocreatine	DGLUCY	-0.247886474	0.02970297
phosphocreatine	TMEM251	0.228805847	0.089108911
phosphocreatine	PRIMA1	0.218398205	0.564356436
phosphocreatine	ASB2	-0.266876668	0.910891089
phosphocreatine	OTUB2	0.26900036	0.247524752
phosphocreatine	TCL6	-0.329779821	0.603960396
phosphocreatine	TCL1B	-0.218279741	0.584158416
phosphocreatine	TCL1A	-0.40050084	0.920792079
phosphocreatine	BDKRB2	0.235239219	0.03960396
phosphocreatine	CCDC85C	0.378326237	0.99009901
phosphocreatine	BEGAIN	0.222182252	0.693069307
phosphocreatine	ANKRD9	0.414954866	0.940594059
phosphocreatine	LINC02323	0.276029585	0.118811881
phosphocreatine	CDC42BPB	0.514117834	0.623762376
phosphocreatine	CKB	0.390416414	1
phosphocreatine	ZFYVE21	0.335068848	0.108910891
phosphocreatine	PPP1R13B	0.307105853	0.98019802
phosphocreatine	KIF26A	0.283625	1
phosphocreatine	INF2	0.300672772	0.089108911
phosphocreatine	ADSSL1	0.237818253	0.683168317
phosphocreatine	ZBTB42	0.213928926	0.148514851
phosphocreatine	CEP170B	0.519361447	0.900990099
phosphocreatine	PLD4	-0.360470591	0.01980198
phosphocreatine	CLBA1	0.359756175	0.643564356
phosphocreatine	GPR132	-0.320412029	0.603960396
phosphocreatine	JAG2	0.37630132	0.99009901
phosphocreatine	NUDT14	0.284585026	0.752475248
phosphocreatine	CRIP2	0.328932543	0.01980198
phosphocreatine	MIR5195	-0.371431176	0.732673267
phosphocreatine	RASGRP1	-0.324068904	0.910891089
phosphocreatine	BMF	-0.23223207	0.01980198
phosphocreatine	PAK6	0.288316797	0.297029703
phosphocreatine	SPINT1-AS1	0.249250563	0.00990099
phosphocreatine	SPINT1	0.243767487	0.00990099
phosphocreatine	TYRO3	0.393950157	0.574257426
phosphocreatine	SPTBN5	0.236482918	0.316831683
phosphocreatine	PLA2G4F	0.220220532	0.03960396
phosphocreatine	TMEM87A	0.292596594	0.584158416
phosphocreatine	STARD9	-0.235475626	0.00990099
phosphocreatine	CKMT1B	0.339651695	0.900990099
phosphocreatine	CKMT1A	0.33814306	0.871287129
phosphocreatine	WDR76	-0.240937673	0.01980198
phosphocreatine	FRMD5	0.297358923	0.02970297
phosphocreatine	PATL2	-0.301616632	0.485148515
phosphocreatine	SORD	0.239988872	0.138613861
phosphocreatine	DUOXA1	0.215063249	0.247524752
phosphocreatine	DUOX1	0.255093229	0.653465347
phosphocreatine	BLOC1S6	-0.259565092	0.03960396
phosphocreatine	DUT	-0.284513235	0.03960396
phosphocreatine	MIR4713HG	0.239955078	0.831683168
phosphocreatine	FAM214A	-0.238421866	0.069306931
phosphocreatine	UNC13C	-0.244255861	0.772277228
phosphocreatine	VPS13C	-0.3380986	0.188118812
phosphocreatine	RAB8B	-0.239892518	0.267326733
phosphocreatine	HACD3	0.285654094	0.405940594
phosphocreatine	DENND4A	-0.254816131	0.00990099
phosphocreatine	SMAD6	0.247563589	0.03960396
phosphocreatine	IQCH	0.232392973	0.792079208
phosphocreatine	GLCE	0.377568024	1
phosphocreatine	PAQR5	0.257103369	0.089108911
phosphocreatine	LRRC49	0.357110997	0.247524752
phosphocreatine	THAP10	0.467331624	0.683168317
phosphocreatine	CELF6	-0.299128423	0.00990099
phosphocreatine	ADPGK-AS1	-0.337816215	0.04950495
phosphocreatine	NEO1	0.214213837	0.504950495
phosphocreatine	CD276	0.5083309	0.396039604
phosphocreatine	C15orf59	0.224020898	0.693069307
phosphocreatine	LOXL1-AS1	0.236075631	0.01980198
phosphocreatine	RPP25	0.305784425	0.95049505
phosphocreatine	RCN2	0.357102536	0.277227723
phosphocreatine	PSTPIP1	-0.331135593	0.00990099
phosphocreatine	TSPAN3	0.229179519	0.04950495
phosphocreatine	LINGO1	0.256746585	0.801980198
phosphocreatine	DNAJA4	0.254454668	0.217821782
phosphocreatine	HYKK	0.26643939	0.079207921
phosphocreatine	ARNT2	0.234620229	0.02970297
phosphocreatine	ABHD17C	0.278878631	0.168316832
phosphocreatine	IL16	-0.364988757	0.03960396
phosphocreatine	KIF7	0.283744178	0.435643564
phosphocreatine	PEX11A	0.355615444	0.693069307
phosphocreatine	ARPIN	0.482986499	0.356435644
phosphocreatine	NGRN	0.333507063	0.128712871
phosphocreatine	ZNF774	0.266809242	0.673267327
phosphocreatine	ARRDC4	0.26013969	0.920792079
phosphocreatine	IGF1R	0.218919106	0.475247525
phosphocreatine	DNM1P46	-0.260910635	0.03960396
phosphocreatine	LOC400464	-0.247151395	0.099009901
phosphocreatine	PCSK6	0.342476098	0.831683168
phosphocreatine	RGS11	0.243692174	0.930693069
phosphocreatine	ARHGDIG	0.268435758	0.98019802
phosphocreatine	SOX8	0.245013732	0.178217822
phosphocreatine	FAHD1	0.25839818	0.00990099
phosphocreatine	SLC9A3R2	0.354684131	0.227722772
phosphocreatine	ATP6V0C	0.228594065	0.237623762
phosphocreatine	BICDL2	0.278295844	0.04950495
phosphocreatine	LOC100128770	0.253649909	0.03960396
phosphocreatine	ZNF205	0.512510398	0.95049505
phosphocreatine	NLRC3	-0.490328675	0.534653465
phosphocreatine	ADCY9	0.288879501	0.089108911
phosphocreatine	ROGDI	0.255073002	0.920792079
phosphocreatine	LINC01290	0.231542238	0.168316832
phosphocreatine	EMP2	0.451187399	0.920792079
phosphocreatine	CIITA	-0.420462078	0.99009901
phosphocreatine	DEXI	-0.252519495	0.910891089
phosphocreatine	CLEC16A	-0.276826221	0.267326733
phosphocreatine	SOCS1	-0.280251803	0.693069307
phosphocreatine	TXNDC11	-0.22014257	0.326732673
phosphocreatine	ZC3H7A	-0.221095993	0.287128713
phosphocreatine	TNFRSF17	-0.338669236	0.623762376
phosphocreatine	SNX29	-0.306960619	0.811881188
phosphocreatine	MARF1	-0.282125643	0.02970297
phosphocreatine	TMC7	0.413373171	0.762376238
phosphocreatine	NPIPB4	-0.238614685	0.00990099
phosphocreatine	SMG1P1	-0.236211582	0.108910891
phosphocreatine	GGA2	-0.218841409	0.00990099
phosphocreatine	KDM8	-0.312616955	0.02970297
phosphocreatine	IL21R	-0.45554943	0.98019802
phosphocreatine	IL21R-AS1	-0.292664875	0.306930693
phosphocreatine	CD19	-0.415108805	0.861386139
phosphocreatine	RRN3P2	-0.354264399	0.02970297
phosphocreatine	C16orf54	-0.346218249	0.00990099
phosphocreatine	SEZ6L2	0.321724042	0.405940594
phosphocreatine	ASPHD1	0.266461706	0.306930693
phosphocreatine	INO80E	-0.219904984	0.603960396
phosphocreatine	CORO1A	-0.47927066	0.00990099
phosphocreatine	SMG1P5	-0.238944549	0.079207921
phosphocreatine	TBC1D10B	-0.23779832	0.059405941
phosphocreatine	1-Sep	-0.358505832	0.554455446
phosphocreatine	ITGAL	-0.511111559	0.504950495
phosphocreatine	FBRS	-0.274866076	0.297029703
phosphocreatine	ZNF629	0.327211276	1
phosphocreatine	PRSS8	0.262543353	0.059405941
phosphocreatine	ZNF267	-0.282999312	0.732673267
phosphocreatine	SLC6A10P	0.22334165	0.742574257
phosphocreatine	C16orf87	-0.281852507	0.158415842
phosphocreatine	NETO2	0.214895267	0.524752475
phosphocreatine	NKD1	0.219830963	0.099009901
phosphocreatine	SNX20	-0.479996311	0.178217822
phosphocreatine	CYLD	-0.277158066	0.475247525
phosphocreatine	LPCAT2	0.271173839	0.188118812
phosphocreatine	NLRC5	-0.284641485	0.792079208
phosphocreatine	DOK4	0.237224106	0.168316832
phosphocreatine	ADGRG1	0.306781144	0.02970297
phosphocreatine	MMP15	0.344212671	0.267326733
phosphocreatine	CCDC113	0.293130153	0.465346535
phosphocreatine	CMTM4	0.435157285	0.356435644
phosphocreatine	DYNC1LI2	0.36536927	0.108910891
phosphocreatine	ELMO3	0.23014008	0.00990099
phosphocreatine	TPPP3	0.236071992	0.613861386
phosphocreatine	ZDHHC1	0.344830196	0.227722772
phosphocreatine	HSD11B2	0.304418694	0.415841584
phosphocreatine	LOC101927837	-0.264581054	0.356435644
phosphocreatine	AGRP	-0.250143801	0.01980198
phosphocreatine	CARMIL2	-0.458245165	0.089108911
phosphocreatine	C16orf86	-0.281716608	0.01980198
phosphocreatine	CENPT	-0.217775105	0.376237624
phosphocreatine	PSMB10	-0.34383975	0.96039604
phosphocreatine	ESRP2	0.294083054	0.04950495
phosphocreatine	CDH3	0.312725159	0.118811881
phosphocreatine	CDH1	0.298532108	0.148514851
phosphocreatine	HAS3	0.249233693	0.01980198
phosphocreatine	MTSS1L	0.418786557	0.97029703
phosphocreatine	MARVELD3	0.296746172	0.069306931
phosphocreatine	CHST6	0.248740837	0.663366337
phosphocreatine	MON1B	-0.223750375	0.079207921
phosphocreatine	PLCG2	-0.374076731	0.247524752
phosphocreatine	LINC00311	0.239509569	0.851485149
phosphocreatine	IRF8	-0.33172389	0.03960396
phosphocreatine	ZCCHC14	0.350959762	0.811881188
phosphocreatine	RNF166	-0.306697158	0.00990099
phosphocreatine	ACSF3	-0.307552409	0.02970297
phosphocreatine	SPIRE2	0.327849632	0.633663366
phosphocreatine	DBNDD1	0.33203562	0.257425743
phosphocreatine	GAS8	0.39095321	0.227722772
phosphocreatine	URAHP	0.318560331	0.346534653
phosphocreatine	LOC105371430	-0.229294663	0.01980198
phosphocreatine	FAM57A	0.34544098	0.079207921
phosphocreatine	NXN	0.256488585	0.00990099
phosphocreatine	TLCD2	0.388739945	0.04950495
phosphocreatine	CAMKK1	0.27194114	0.940594059
phosphocreatine	SPNS3	-0.391406323	0.495049505
phosphocreatine	CXCL16	0.36387036	0.594059406
phosphocreatine	ZMYND15	0.280726151	0.475247525
phosphocreatine	MINK1	0.237460671	0.534653465
phosphocreatine	LOC101928000	-0.248113605	0.663366337
phosphocreatine	SCIMP	-0.291306243	0.158415842
phosphocreatine	PIMREG	0.326571427	0.603960396
phosphocreatine	PITPNM3	0.254955779	0.00990099
phosphocreatine	CLDN7	0.287972774	0.04950495
phosphocreatine	ACAP1	-0.560931661	0.910891089
phosphocreatine	TNK1	0.285764799	0.02970297
phosphocreatine	SOX15	0.225946653	0.277227723
phosphocreatine	EFNB3	0.271776959	0.465346535
phosphocreatine	ALOXE3	0.214163443	0.00990099
phosphocreatine	BORCS6	-0.247393201	0.297029703
phosphocreatine	RANGRF	-0.260120863	0.396039604
phosphocreatine	ADORA2B	0.364687162	0.316831683
phosphocreatine	TRPV2	-0.237778382	0.188118812
phosphocreatine	TNFRSF13B	-0.316365694	0.207920792
phosphocreatine	SLC5A10	-0.260212755	0.514851485
phosphocreatine	FAM83G	0.23138196	0.03960396
phosphocreatine	GRAP	-0.433154792	0.594059406
phosphocreatine	GRAPL	-0.34385179	0.881188119
phosphocreatine	EPN2	0.440706313	0.465346535
phosphocreatine	B9D1	0.313652556	0.099009901
phosphocreatine	ALDH3A2	0.331579114	0.257425743
phosphocreatine	ULK2	0.303683923	0.534653465
phosphocreatine	SLC46A1	0.317469204	0.564356436
phosphocreatine	TLCD1	0.303235792	0.02970297
phosphocreatine	SSH2	-0.310085888	0.108910891
phosphocreatine	EFCAB5	-0.317320379	0.811881188
phosphocreatine	CRLF3	-0.282788781	0.03960396
phosphocreatine	OMG	-0.213717605	0.277227723
phosphocreatine	EVI2B	-0.44563852	0.772277228
phosphocreatine	EVI2A	-0.362051383	0.920792079
phosphocreatine	TMEM98	0.309016498	0.97029703
phosphocreatine	RAD51D	-0.272824981	0.079207921
phosphocreatine	SLFN12L	-0.249718688	0.801980198
phosphocreatine	ERBB2	0.35863679	0.00990099
phosphocreatine	IKZF3	-0.419413588	0.504950495
phosphocreatine	ZPBP2	-0.296814911	0.702970297
phosphocreatine	RAPGEFL1	0.286332062	0.693069307
phosphocreatine	TNS4	0.284171586	0.148514851
phosphocreatine	CCR7	-0.351513851	0.574257426
phosphocreatine	KRT15	0.274785431	0.03960396
phosphocreatine	KRT16	0.230743612	0.00990099
phosphocreatine	HAP1	0.261938355	0.920792079
phosphocreatine	P3H4	0.416611249	0.346534653
phosphocreatine	FKBP10	0.360118853	0.00990099
phosphocreatine	STAT5A	-0.236227447	0.00990099
phosphocreatine	TUBG2	0.225672968	0.01980198
phosphocreatine	EZH1	-0.304490239	0.059405941
phosphocreatine	TMEM106A	-0.232749416	0.623762376
phosphocreatine	LINC00854	-0.285748679	0.613861386
phosphocreatine	MIR2117HG	0.22314982	0.455445545
phosphocreatine	ETV4	0.266846144	0.118811881
phosphocreatine	MPP3	0.409027208	0.346534653
phosphocreatine	MPP2	0.274754701	0.782178218
phosphocreatine	FAM215A	-0.22297123	0.217821782
phosphocreatine	NAGS	0.228244916	0.04950495
phosphocreatine	LOC339192	-0.376619754	0.633663366
phosphocreatine	FMNL1	-0.442004244	0.831683168
phosphocreatine	TBX21	-0.242504649	0.099009901
phosphocreatine	SP6	0.231283452	0.099009901
phosphocreatine	HOXB6	0.234093376	0.00990099
phosphocreatine	HOXB13	0.267796893	0.95049505
phosphocreatine	GNGT2	-0.382159712	0.97029703
phosphocreatine	ABI3	-0.451016987	0.99009901
phosphocreatine	NGFR	0.278232033	0.653465347
phosphocreatine	DLX3	0.31641571	1
phosphocreatine	EPN3	0.295780793	0.089108911
phosphocreatine	TOB1	0.250999506	0.00990099
phosphocreatine	TOM1L1	0.493185036	0.772277228
phosphocreatine	TSPOAP1-AS1	-0.497747056	0.04950495
phosphocreatine	RNF43	0.232927329	0.02970297
phosphocreatine	HSF5	-0.230412061	0.099009901
phosphocreatine	4-Sep	0.22398797	0.762376238
phosphocreatine	TBX2-AS1	0.264606602	0.415841584
phosphocreatine	TBX2	0.25161239	0.089108911
phosphocreatine	CYB561	0.369475159	0.801980198
phosphocreatine	MAP3K3	-0.219155215	0.03960396
phosphocreatine	LIMD2	-0.394566084	0.128712871
phosphocreatine	CCDC47	0.219650344	0.00990099
phosphocreatine	GH1	-0.334723921	0.613861386
phosphocreatine	CD79B	-0.477249744	0.851485149
phosphocreatine	PRR29-AS1	-0.274114539	0.762376238
phosphocreatine	PRR29	-0.311622993	0.633663366
phosphocreatine	ICAM2	-0.407168697	0.415841584
phosphocreatine	TEX2	0.245549049	0.851485149
phosphocreatine	GNA13	-0.331907203	0.930693069
phosphocreatine	RGS9	-0.224414831	0.603960396
phosphocreatine	CACNG4	0.222178821	0.415841584
phosphocreatine	SOX9	0.309133694	0.069306931
phosphocreatine	LINC00511	0.304399703	0.00990099
phosphocreatine	CDC42EP4	0.448342449	0.732673267
phosphocreatine	USH1G	0.266269951	0.97029703
phosphocreatine	CDR2L	0.394676234	0.118811881
phosphocreatine	GRB2	-0.285173604	0.227722772
phosphocreatine	CASKIN2	0.38900407	0.861386139
phosphocreatine	ITGB4	0.341644422	0.079207921
phosphocreatine	UBALD2	-0.233521243	0.03960396
phosphocreatine	ST6GALNAC2	0.346831857	0.871287129
phosphocreatine	LOC105371899	-0.260017294	0.069306931
phosphocreatine	TMC8	-0.435453307	0.02970297
phosphocreatine	PGS1	-0.23076565	0.732673267
phosphocreatine	CYTH1	-0.342152078	0.524752475
phosphocreatine	CANT1	0.248103653	0.01980198
phosphocreatine	ENPP7	-0.229152007	0.198019802
phosphocreatine	TBC1D16	0.364310679	0.782178218
phosphocreatine	CCDC40	0.270994252	0.346534653
phosphocreatine	CARD14	0.267207936	0.207920792
phosphocreatine	BAIAP2-DT	0.306375854	0.673267327
phosphocreatine	BAIAP2	0.490078149	0.801980198
phosphocreatine	AATK	0.266158633	0.801980198
phosphocreatine	SECTM1	0.260093801	0.04950495
phosphocreatine	CYBC1	-0.416458478	0.831683168
phosphocreatine	FN3K	0.279336114	1
phosphocreatine	B3GNTL1	-0.223075747	0.138613861
phosphocreatine	TYMS	-0.243157482	0.405940594
phosphocreatine	YES1	0.451951427	0.405940594
phosphocreatine	ZBTB14	-0.270065006	0.089108911
phosphocreatine	SPIRE1	0.342416609	0.00990099
phosphocreatine	LDLRAD4	-0.331420336	0.00990099
phosphocreatine	ROCK1	-0.27240129	0.108910891
phosphocreatine	RMC1	-0.246729315	0.495049505
phosphocreatine	CABYR	0.238869426	0.03960396
phosphocreatine	OSBPL1A	0.309132984	0.306930693
phosphocreatine	IMPACT	0.362655729	0.920792079
phosphocreatine	PSMA8	-0.282086183	0.584158416
phosphocreatine	KCTD1	0.251926744	0.02970297
phosphocreatine	DSC3	0.226710128	0.00990099
phosphocreatine	DSC2	0.272887467	0.059405941
phosphocreatine	DSG3	0.26913121	0.722772277
phosphocreatine	TRAPPC8	-0.273138041	0.01980198
phosphocreatine	ZSCAN30	-0.222688199	0.00990099
phosphocreatine	HAUS1	-0.277794039	0.00990099
phosphocreatine	SMAD2	-0.213961307	0.04950495
phosphocreatine	RPL17	-0.242985445	0.00990099
phosphocreatine	SKA1	-0.258919355	0.03960396
phosphocreatine	ME2	-0.30976551	0.118811881
phosphocreatine	MEX3C	-0.225336231	0.306930693
phosphocreatine	MBD2	-0.373118073	0.98019802
phosphocreatine	LOC100505549	-0.384718686	0.435643564
phosphocreatine	NEDD4L	0.229728407	0.01980198
phosphocreatine	ZNF532	0.234228441	0.03960396
phosphocreatine	PMAIP1	-0.244294856	0.673267327
phosphocreatine	BCL2	-0.37959387	0.00990099
phosphocreatine	SERPINB5	0.301020886	0.02970297
phosphocreatine	SERPINB13	0.224885676	0.643564356
phosphocreatine	CD226	-0.262755347	0.227722772
phosphocreatine	SOCS6	0.363070034	0.693069307
phosphocreatine	ATP9B	-0.234072629	0.00990099
phosphocreatine	CTDP1	-0.319749485	0.00990099
phosphocreatine	RBFA	-0.250376968	0.01980198
phosphocreatine	PARD6G	0.306837993	0.940594059
phosphocreatine	PLPP2	0.37449646	0.089108911
phosphocreatine	BSG	0.345116993	0.702970297
phosphocreatine	ARHGAP45	-0.426383027	0.267326733
phosphocreatine	CBARP	0.409585276	1
phosphocreatine	EFNA2	0.281391402	0.99009901
phosphocreatine	REEP6	0.242752267	0.227722772
phosphocreatine	MEX3D	0.252246753	0.158415842
phosphocreatine	MOB3A	-0.404438179	0.613861386
phosphocreatine	IZUMO4	-0.306550781	0.267326733
phosphocreatine	OAZ1	-0.216670558	0.108910891
phosphocreatine	GNG7	-0.300300006	0.04950495
phosphocreatine	GNA11	0.468069542	0.564356436
phosphocreatine	S1PR4	-0.471447508	0.534653465
phosphocreatine	APBA3	-0.242925121	0.069306931
phosphocreatine	STAP2	0.263378305	0.02970297
phosphocreatine	SEMA6B	0.255576778	0.128712871
phosphocreatine	ARRDC5	-0.22207367	0.01980198
phosphocreatine	PTPRS	0.289228881	0.366336634
phosphocreatine	RANBP3	-0.233545336	0.01980198
phosphocreatine	CD70	-0.26366678	0.435643564
phosphocreatine	VAV1	-0.426565645	0.04950495
phosphocreatine	ARHGEF18	-0.239075914	0.811881188
phosphocreatine	PEX11G	0.251912933	0.267326733
phosphocreatine	ZNF358	0.279306313	0.297029703
phosphocreatine	FCER2	-0.264290888	0.00990099
phosphocreatine	RAB11B-AS1	-0.223556273	0.02970297
phosphocreatine	FBXL12	-0.236767477	0.534653465
phosphocreatine	LOC100996288	-0.248118894	0.01980198
phosphocreatine	ANGPTL6	-0.373280284	0.108910891
phosphocreatine	DNMT1	-0.265233455	0.00990099
phosphocreatine	S1PR2	-0.276240174	0.742574257
phosphocreatine	ICAM3	-0.443319452	0.475247525
phosphocreatine	TYK2	-0.349855736	0.00990099
phosphocreatine	S1PR5	0.298983022	0.475247525
phosphocreatine	C19orf38	-0.345765993	0.00990099
phosphocreatine	DOCK6	0.335913776	0.455445545
phosphocreatine	LOC105372273	0.24007427	0.188118812
phosphocreatine	PLPPR2	0.292225002	0.158415842
phosphocreatine	ZNF763	-0.245189673	0.03960396
phosphocreatine	ZNF433-AS1	-0.283274819	0.128712871
phosphocreatine	MAN2B1	-0.225664277	0.653465347
phosphocreatine	HOOK2	0.217242847	0.099009901
phosphocreatine	NFIX	0.255619212	0.188118812
phosphocreatine	PALM3	0.272171462	0.98019802
phosphocreatine	ASF1B	-0.233078638	0.099009901
phosphocreatine	ADGRL1	0.215719889	0.217821782
phosphocreatine	PKN1	-0.296066935	0.564356436
phosphocreatine	DNAJB1	0.297824843	0.069306931
phosphocreatine	CLEC17A	-0.324787726	0.732673267
phosphocreatine	NOTCH3	0.308248757	0.712871287
phosphocreatine	RASAL3	-0.531497312	0.267326733
phosphocreatine	RAB8A	-0.272463715	0.287128713
phosphocreatine	HSH2D	-0.369345065	0.00990099
phosphocreatine	AP1M1	-0.249408416	0.059405941
phosphocreatine	MYO9B	-0.274790916	0.108910891
phosphocreatine	NR2F6	0.315630915	0.099009901
phosphocreatine	USHBP1	-0.222975471	0.386138614
phosphocreatine	BST2	-0.214405532	0.534653465
phosphocreatine	FAM129C	-0.410902394	0.841584158
phosphocreatine	FCHO1	-0.415699276	0.059405941
phosphocreatine	JAK3	-0.443046099	0.891089109
phosphocreatine	IL12RB1	-0.525007164	0.99009901
phosphocreatine	ELL	-0.307331956	0.257425743
phosphocreatine	UBA52	-0.215941187	0.00990099
phosphocreatine	SLC25A42	-0.348797142	0.079207921
phosphocreatine	MEF2B	-0.390260062	0.99009901
phosphocreatine	TSSK6	-0.266006136	0.118811881
phosphocreatine	ZNF101	-0.411873112	0.04950495
phosphocreatine	ZNF93	-0.226999404	0.01980198
phosphocreatine	ZNF737	-0.26563466	0.03960396
phosphocreatine	ZNF66	-0.222570861	0.00990099
phosphocreatine	ZNF85	-0.281329854	0.207920792
phosphocreatine	ZNF726	-0.215790257	0.118811881
phosphocreatine	LRP3	0.275420527	1
phosphocreatine	KCTD15	0.228816623	0.742574257
phosphocreatine	LSM14A	-0.253590227	0.257425743
phosphocreatine	GRAMD1A	-0.244704068	0.801980198
phosphocreatine	FXYD3	0.306988573	0.198019802
phosphocreatine	CD22	-0.343487705	1
phosphocreatine	FFAR1	-0.300810653	1
phosphocreatine	ZBTB32	-0.249132383	0.069306931
phosphocreatine	IGFLR1	-0.364478331	0.108910891
phosphocreatine	U2AF1L4	-0.255879526	0.485148515
phosphocreatine	NFKBID	-0.221468923	0.188118812
phosphocreatine	HCST	-0.434815403	0.544554455
phosphocreatine	LRFN3	0.240171048	0.801980198
phosphocreatine	LINC01534	-0.25912396	0.128712871
phosphocreatine	MAP4K1	-0.547451607	0.544554455
phosphocreatine	PAK4	0.346265182	0.445544554
phosphocreatine	GMFG	-0.505055738	0.089108911
phosphocreatine	LGALS17A	-0.254718166	0.881188119
phosphocreatine	SHKBP1	-0.256096364	0.524752475
phosphocreatine	ITPKC	0.233740552	0.01980198
phosphocreatine	C19orf54	-0.314346509	0.099009901
phosphocreatine	RAB4B	-0.273702969	0.574257426
phosphocreatine	CYP2S1	0.248826781	0.059405941
phosphocreatine	LINC01480	-0.311067845	0.059405941
phosphocreatine	CEACAM21	-0.416836731	0.04950495
phosphocreatine	RPS19	-0.232510128	0.059405941
phosphocreatine	CD79A	-0.450335782	0.683168317
phosphocreatine	ARHGEF1	-0.336671806	0.277227723
phosphocreatine	LOC390937	-0.290823653	0.217821782
phosphocreatine	POU2F2	-0.386809811	0.376237624
phosphocreatine	LOC100505622	-0.349515345	0.99009901
phosphocreatine	LYPD3	0.268414768	0.069306931
phosphocreatine	CADM4	0.299013045	0.534653465
phosphocreatine	LYPD5	0.22440905	0.02970297
phosphocreatine	ZNF283	0.272435804	0.801980198
phosphocreatine	ZNF223	0.290543417	0.693069307
phosphocreatine	ZNF234	0.216319996	0.396039604
phosphocreatine	ZNF112	0.42907709	0.445544554
phosphocreatine	CBLC	0.260485056	0.01980198
phosphocreatine	NECTIN2	0.3900571	0.01980198
phosphocreatine	RELB	-0.23001086	0.712871287
phosphocreatine	GEMIN7	-0.215167987	0.445544554
phosphocreatine	KLC3	0.280519521	0.03960396
phosphocreatine	EML2-AS1	-0.231296174	0.03960396
phosphocreatine	SYMPK	-0.270797682	0.03960396
phosphocreatine	MYPOP	-0.222218387	0.277227723
phosphocreatine	CCDC61	-0.236185456	0.00990099
phosphocreatine	PRKD2	-0.216745892	0.316831683
phosphocreatine	MEIS3	0.23337534	0.00990099
phosphocreatine	NAPA-AS1	-0.215680708	0.04950495
phosphocreatine	SELENOW	0.298428938	0.693069307
phosphocreatine	CARD8	-0.434857351	0.465346535
phosphocreatine	CARD8-AS1	-0.44346391	0.673267327
phosphocreatine	TMEM143	-0.345307922	0.435643564
phosphocreatine	KDELR1	0.248303687	0.03960396
phosphocreatine	SULT2B1	0.225488485	0.00990099
phosphocreatine	FUT1	0.220452443	0.079207921
phosphocreatine	NTF4	0.26230559	0.00990099
phosphocreatine	TRPM4	0.366040301	0.425742574
phosphocreatine	CD37	-0.429927276	0.188118812
phosphocreatine	TEAD2	0.395868684	0.01980198
phosphocreatine	FLT3LG	-0.224662017	0.02970297
phosphocreatine	AKT1S1	0.304943669	0.059405941
phosphocreatine	IL4I1	-0.247043126	0.831683168
phosphocreatine	MYH14	0.353521516	0.415841584
phosphocreatine	NAPSB	-0.366119063	0.722772277
phosphocreatine	SPIB	-0.399965886	0.495049505
phosphocreatine	MYBPC2	-0.311642274	0.613861386
phosphocreatine	KLK10	0.248768566	0.03960396
phosphocreatine	NKG7	-0.372367808	0.198019802
[truncated: 58,163 more rows]
