# Supplementary material for: Prediction of Metabolic Profiles from Transcriptomics Data in Human Cancer Cell Lines
Source: Int J Mol Sci. 2022 Mar 31;23(7):3867. doi: 10.3390/ijms23073867 (PMC8998886; doi:10.3390/ijms23073867)
Supplement: Supplementary file 1 [file ijms-23-03867-s001.zip › SuppFile2_nci60_network.csv]

nodeA	nodeB	PCC	likelihood
X-1736 - retired - p-hydroxybenzaldehyde	PRPF8	-0.459834783	0.465346535
X-1736 - retired - p-hydroxybenzaldehyde	NUCB1	0.477857236	0.257425743
X-1736 - retired - p-hydroxybenzaldehyde	CD63	0.443263697	0.00990099
X-1736 - retired - p-hydroxybenzaldehyde	KDELR2	0.487533617	0.227722772
X-1736 - retired - p-hydroxybenzaldehyde	NPC2	0.536551239	0.217821782
X-1736 - retired - p-hydroxybenzaldehyde	PLOD1	0.465368648	0.01980198
X-1736 - retired - p-hydroxybenzaldehyde	BHLHE40	0.541728743	0.198019802
X-1736 - retired - p-hydroxybenzaldehyde	CHD4	-0.430985353	0.168316832
X-1736 - retired - p-hydroxybenzaldehyde	OAT	0.5239939	0.138613861
X-1736 - retired - p-hydroxybenzaldehyde	MYCBP2	-0.497281169	0.01980198
X-1736 - retired - p-hydroxybenzaldehyde	EPHX1	0.437499927	0.00990099
X-1736 - retired - p-hydroxybenzaldehyde	CTSL	0.436278389	0.00990099
X-1736 - retired - p-hydroxybenzaldehyde	BLVRB	0.593001506	0.504950495
X-1736 - retired - p-hydroxybenzaldehyde	NPTN	0.449974301	0.188118812
X-1736 - retired - p-hydroxybenzaldehyde	RAB13	0.430238708	0.00990099
X-1736 - retired - p-hydroxybenzaldehyde	CDKN1A	0.557766357	0.564356436
X-1736 - retired - p-hydroxybenzaldehyde	ADAM9	0.458700537	0.01980198
X-1736 - retired - p-hydroxybenzaldehyde	CTCF	-0.503450066	0.01980198
X-1736 - retired - p-hydroxybenzaldehyde	PLOD2	0.430988715	0.00990099
X-1736 - retired - p-hydroxybenzaldehyde	P4HA2	0.564037166	0.03960396
X-1736 - retired - p-hydroxybenzaldehyde	HMGCL	0.526839425	0.128712871
X-1736 - retired - p-hydroxybenzaldehyde	PAPSS2	0.532075147	0.178217822
X-1736 - retired - p-hydroxybenzaldehyde	INPP5D	-0.50225212	0.02970297
X-1736 - retired - p-hydroxybenzaldehyde	TPP2	-0.431515809	0.099009901
X-1736 - retired - p-hydroxybenzaldehyde	CBY1	0.473909406	0.158415842
X-1736 - retired - p-hydroxybenzaldehyde	SPR	0.455320309	0.04950495
X-1736 - retired - p-hydroxybenzaldehyde	EMC2	0.47856356	0.108910891
X-1736 - retired - p-hydroxybenzaldehyde	FZD7	0.521596578	0.03960396
X-1736 - retired - p-hydroxybenzaldehyde	PLCB4	0.505643582	0.01980198
X-1736 - retired - p-hydroxybenzaldehyde	DNASE1L1	0.565598211	0.336633663
X-1736 - retired - p-hydroxybenzaldehyde	PPP1R26	0.426359852	0.059405941
X-1736 - retired - p-hydroxybenzaldehyde	SUOX	0.488978706	0.376237624
X-1736 - retired - p-hydroxybenzaldehyde	IL2RG	-0.492941038	0.02970297
X-1736 - retired - p-hydroxybenzaldehyde	GEM	0.424635525	0.04950495
X-1736 - retired - p-hydroxybenzaldehyde	DOLK	0.435392718	0.04950495
X-1736 - retired - p-hydroxybenzaldehyde	PPIC	0.556444506	0.00990099
X-1736 - retired - p-hydroxybenzaldehyde	EPHB6	-0.450503763	0.03960396
X-1736 - retired - p-hydroxybenzaldehyde	TTF1	-0.45335264	0.069306931
X-1736 - retired - p-hydroxybenzaldehyde	JADE3	-0.477663582	0.613861386
X-1736 - retired - p-hydroxybenzaldehyde	LCK	-0.529399294	0.207920792
X-1736 - retired - p-hydroxybenzaldehyde	PTPRCAP	-0.428361467	0.059405941
X-1736 - retired - p-hydroxybenzaldehyde	PEX11A	0.437667473	0.504950495
X-1736 - retired - p-hydroxybenzaldehyde	PDGFRL	0.438314186	0.099009901
X-1736 - retired - p-hydroxybenzaldehyde	TCF7	-0.445366054	0.326732673
X-1736 - retired - p-hydroxybenzaldehyde	OCEL1	0.445165627	0.277227723
X-1736 - retired - p-hydroxybenzaldehyde	SIT1	-0.522814842	0.03960396
X-1736 - retired - p-hydroxybenzaldehyde	CD1C	-0.479030209	0.089108911
X-1736 - retired - p-hydroxybenzaldehyde	GRB14	0.50491469	0.118811881
X-1736 - retired - p-hydroxybenzaldehyde	ASAP2	0.559896708	0.118811881
X-1736 - retired - p-hydroxybenzaldehyde	CD3G	-0.529930701	0.118811881
X-1736 - retired - p-hydroxybenzaldehyde	ALDH1A2	-0.430860504	0.079207921
X-1736 - retired - p-hydroxybenzaldehyde	ADAM20	0.463800885	0.564356436
X-1736 - retired - p-hydroxybenzaldehyde	TMED9	0.425259566	0.326732673
X-1736 - retired - p-hydroxybenzaldehyde	LCP1	-0.573211778	0.059405941
X-1736 - retired - p-hydroxybenzaldehyde	CYFIP1	0.467290407	0.089108911
X-1736 - retired - p-hydroxybenzaldehyde	NEU1	0.461251711	0.128712871
X-1736 - retired - p-hydroxybenzaldehyde	BCL2L2	0.424493516	0.623762376
X-1736 - retired - p-hydroxybenzaldehyde	EFHD1	0.479527663	0.415841584
X-1736 - retired - p-hydroxybenzaldehyde	TEAD3	0.610225345	0.673267327
X-1736 - retired - p-hydroxybenzaldehyde	RIPK2	0.469387143	0.217821782
X-1736 - retired - p-hydroxybenzaldehyde	EVI5	0.597864127	0.475247525
X-1736 - retired - p-hydroxybenzaldehyde	KIAA0922	-0.485292747	0.168316832
X-1736 - retired - p-hydroxybenzaldehyde	CTSV	0.493497867	0.247524752
X-1736 - retired - p-hydroxybenzaldehyde	DNTT	-0.472721431	0.089108911
X-1736 - retired - p-hydroxybenzaldehyde	SOAT2	-0.536803191	0.079207921
X-1736 - retired - p-hydroxybenzaldehyde	SH2D1A	-0.542739263	0.069306931
X-1736 - retired - p-hydroxybenzaldehyde	IL13RA1	0.42515411	0.04950495
X-1736 - retired - p-hydroxybenzaldehyde	GRINA	0.467101652	0.01980198
X-1736 - retired - p-hydroxybenzaldehyde	DAG1	0.427649991	0.099009901
X-1736 - retired - p-hydroxybenzaldehyde	EFR3A	0.430700621	0.168316832
X-1736 - retired - p-hydroxybenzaldehyde	GNS	0.557225743	0.00990099
X-1736 - retired - p-hydroxybenzaldehyde	CHI3L2	-0.528132238	0.108910891
X-1736 - retired - p-hydroxybenzaldehyde	TRBC1	-0.662572411	0.128712871
X-1736 - retired - p-hydroxybenzaldehyde	LYRM9	0.477286314	0.336633663
X-1736 - retired - p-hydroxybenzaldehyde	SLIT1	-0.581204243	0.089108911
X-1736 - retired - p-hydroxybenzaldehyde	ICAM2	-0.430300097	0.00990099
X-1736 - retired - p-hydroxybenzaldehyde	SLC1A1	0.434268341	0.01980198
X-1736 - retired - p-hydroxybenzaldehyde	ZAP70	-0.515275127	0.198019802
X-1736 - retired - p-hydroxybenzaldehyde	LAPTM4B	0.453882267	0.03960396
X-1736 - retired - p-hydroxybenzaldehyde	MEIS3P1	0.477385721	0.069306931
X-1736 - retired - p-hydroxybenzaldehyde	6-Sep	-0.522695049	0.297029703
X-1736 - retired - p-hydroxybenzaldehyde	ATP1A3	-0.450754162	0.326732673
X-1736 - retired - p-hydroxybenzaldehyde	FBXL2	0.441174504	0.04950495
X-1736 - retired - p-hydroxybenzaldehyde	CD7	-0.465007678	0.108910891
X-1736 - retired - p-hydroxybenzaldehyde	10-Sep	0.557900379	0.079207921
X-1736 - retired - p-hydroxybenzaldehyde	AIF1	-0.495580315	0.00990099
X-1736 - retired - p-hydroxybenzaldehyde	CD1E	-0.532845534	0.089108911
X-1736 - retired - p-hydroxybenzaldehyde	GRN	0.522287454	0.00990099
X-1736 - retired - p-hydroxybenzaldehyde	ADA	-0.429517194	0.04950495
X-1736 - retired - p-hydroxybenzaldehyde	MLLT10P1	0.475658362	0.564356436
X-1736 - retired - p-hydroxybenzaldehyde	ADAM15	0.451965289	0.544554455
X-1736 - retired - p-hydroxybenzaldehyde	TRAT1	-0.497349758	0.158415842
X-1736 - retired - p-hydroxybenzaldehyde	CAMSAP2	0.539843693	0.108910891
X-1736 - retired - p-hydroxybenzaldehyde	AGRN	0.444012564	0.01980198
X-1736 - retired - p-hydroxybenzaldehyde	GOLM1	0.477423589	0.00990099
X-1736 - retired - p-hydroxybenzaldehyde	CDC42BPB	0.570139274	0.02970297
X-1736 - retired - p-hydroxybenzaldehyde	AAAS	-0.434775988	0.099009901
X-1736 - retired - p-hydroxybenzaldehyde	TSEN34	0.513124657	0.316831683
X-1736 - retired - p-hydroxybenzaldehyde	TSKU	0.470096707	0.059405941
X-1736 - retired - p-hydroxybenzaldehyde	MUL1	0.47114453	0.118811881
X-1736 - retired - p-hydroxybenzaldehyde	MAP4K3	0.487109413	0.02970297
X-1736 - retired - p-hydroxybenzaldehyde	KLF11	0.515749993	0.277227723
X-1736 - retired - p-hydroxybenzaldehyde	UXT	-0.431588299	0.089108911
X-1736 - retired - p-hydroxybenzaldehyde	RFWD3	-0.488252359	0.03960396
X-1736 - retired - p-hydroxybenzaldehyde	ANO10	0.465712037	0.02970297
X-1736 - retired - p-hydroxybenzaldehyde	UBTD1	0.512003719	0.00990099
X-1736 - retired - p-hydroxybenzaldehyde	NINJ2	-0.437713169	0.03960396
X-1736 - retired - p-hydroxybenzaldehyde	PVRIG	-0.507614511	0.217821782
X-1736 - retired - p-hydroxybenzaldehyde	BCO1	0.44499319	0.346534653
X-1736 - retired - p-hydroxybenzaldehyde	UBASH3A	-0.506035958	0.108910891
X-1736 - retired - p-hydroxybenzaldehyde	VPREB1	-0.474089158	0.128712871
X-1736 - retired - p-hydroxybenzaldehyde	SHTN1	0.431012334	0.01980198
X-1736 - retired - p-hydroxybenzaldehyde	TBC1D12	0.43356638	0.297029703
X-1736 - retired - p-hydroxybenzaldehyde	ACTR10	0.444749867	0.544554455
X-1736 - retired - p-hydroxybenzaldehyde	ASAP3	0.432263402	0.03960396
X-1736 - retired - p-hydroxybenzaldehyde	TUBBP5	0.425299421	0.128712871
X-1736 - retired - p-hydroxybenzaldehyde	TESPA1	-0.607087264	0.346534653
X-1736 - retired - p-hydroxybenzaldehyde	SNX9	0.557342759	0.079207921
X-1736 - retired - p-hydroxybenzaldehyde	BOK	0.508214964	0.059405941
X-1736 - retired - p-hydroxybenzaldehyde	WHSC1	-0.450127939	0.089108911
X-1736 - retired - p-hydroxybenzaldehyde	RNF135	0.465821203	0.138613861
X-1736 - retired - p-hydroxybenzaldehyde	SLC46A2	-0.496399864	0.603960396
X-1736 - retired - p-hydroxybenzaldehyde	METTL17	-0.427158541	0.00990099
X-1736 - retired - p-hydroxybenzaldehyde	SIAE	0.447292224	0.04950495
X-1736 - retired - p-hydroxybenzaldehyde	KIAA1191	0.449042446	0.03960396
X-1736 - retired - p-hydroxybenzaldehyde	MGAT4B	0.470994908	0.00990099
X-1736 - retired - p-hydroxybenzaldehyde	CSNK2A2	-0.442267038	0.306930693
X-1736 - retired - p-hydroxybenzaldehyde	PRKAR2A	0.449080864	0.267326733
X-1736 - retired - p-hydroxybenzaldehyde	NFATC3	-0.5316211	0.188118812
X-1736 - retired - p-hydroxybenzaldehyde	SRSF10	-0.462886051	0.356435644
X-1736 - retired - p-hydroxybenzaldehyde	TMEM54	0.486030953	0.297029703
X-1736 - retired - p-hydroxybenzaldehyde	PQLC3	0.473740527	0.079207921
X-1736 - retired - p-hydroxybenzaldehyde	SHPRH	-0.479461286	0.118811881
X-1736 - retired - p-hydroxybenzaldehyde	SNX21	0.472555298	0.148514851
X-1736 - retired - p-hydroxybenzaldehyde	SUMF1	0.585703825	0.158415842
X-1736 - retired - p-hydroxybenzaldehyde	RLTPR	-0.52377282	0.178217822
X-1736 - retired - p-hydroxybenzaldehyde	IKZF1	-0.529949562	0.01980198
X-1736 - retired - p-hydroxybenzaldehyde	URB1-AS1	0.431078547	0.079207921
X-1736 - retired - p-hydroxybenzaldehyde	1-Sep	-0.479538712	0.267326733
X-1736 - retired - p-hydroxybenzaldehyde	LINC00674	0.509932266	0.386138614
X-1736 - retired - p-hydroxybenzaldehyde	LIG4	-0.425756155	0.465346535
X-1736 - retired - p-hydroxybenzaldehyde	TLCD1	0.447788737	0.376237624
X-1736 - retired - p-hydroxybenzaldehyde	CPXM1	-0.44385946	0.168316832
X-1736 - retired - p-hydroxybenzaldehyde	FCHO2	0.477938596	0.069306931
X-1736 - retired - p-hydroxybenzaldehyde	TBC1D10C	-0.484612941	0.04950495
X-1736 - retired - p-hydroxybenzaldehyde	CRACR2A	-0.428119786	0.227722772
X-1736 - retired - p-hydroxybenzaldehyde	HDAC4	-0.43303657	0.465346535
X-1736 - retired - p-hydroxybenzaldehyde	INTU	0.523369664	0.514851485
X-1736 - retired - p-hydroxybenzaldehyde	ZNF711	-0.42769508	0.475247525
X-1736 - retired - p-hydroxybenzaldehyde	SIRT5	0.440599993	0.524752475
X-1736 - retired - p-hydroxybenzaldehyde	GAB1	0.47246425	0.227722772
X-1736 - retired - p-hydroxybenzaldehyde	IL17RA	-0.433465137	0.594059406
X-1736 - retired - p-hydroxybenzaldehyde	GIMAP6	-0.527306345	0.227722772
X-1736 - retired - p-hydroxybenzaldehyde	P2RY8	-0.477830303	0.02970297
X-1736 - retired - p-hydroxybenzaldehyde	TNFAIP8	-0.46926984	0.118811881
X-1736 - retired - p-hydroxybenzaldehyde	CDCA7	-0.45601578	0.267326733
X-1736 - retired - p-hydroxybenzaldehyde	SLC7A3	-0.463079619	0.287128713
X-1736 - retired - p-hydroxybenzaldehyde	ARSG	-0.439653979	0.465346535
X-1736 - retired - p-hydroxybenzaldehyde	IGHD	-0.431590731	0.514851485
X-1736 - retired - p-hydroxybenzaldehyde	VMP1	0.447540556	0.059405941
X-1736 - retired - p-hydroxybenzaldehyde	PTGR1	0.599188788	0.128712871
X-1736 - retired - p-hydroxybenzaldehyde	ARPP21	-0.432849082	0.504950495
X-1736 - retired - p-hydroxybenzaldehyde	SMIM24	-0.535958084	0.366336634
X-1736 - retired - p-hydroxybenzaldehyde	HNRNPR	-0.524201582	0.603960396
X-1736 - retired - p-hydroxybenzaldehyde	PVRL2	0.438446889	0.287128713
X-1736 - retired - p-hydroxybenzaldehyde	MED12L	-0.485189274	0.227722772
X-1736 - retired - p-hydroxybenzaldehyde	ERVH48-1	-0.523149654	0.287128713
X-1736 - retired - p-hydroxybenzaldehyde	NKD1	-0.425013539	0.326732673
X-1736 - retired - p-hydroxybenzaldehyde	SLA2	-0.446712695	0.514851485
X-1736 - retired - p-hydroxybenzaldehyde	ISL2	-0.494918742	0.108910891
X-1736 - retired - p-hydroxybenzaldehyde	ARHGAP9	-0.457748071	0.04950495
X-1736 - retired - p-hydroxybenzaldehyde	EPB41L4B	0.44303468	0.584158416
X-1736 - retired - p-hydroxybenzaldehyde	ADAM33	-0.512415503	0.118811881
X-1736 - retired - p-hydroxybenzaldehyde	TMCC3	0.537202788	0.584158416
X-1736 - retired - p-hydroxybenzaldehyde	NRROS	-0.454786015	0.108910891
X-1736 - retired - p-hydroxybenzaldehyde	RGL4	-0.503995375	0.188118812
X-1736 - retired - p-hydroxybenzaldehyde	SPNS3	-0.540540066	0.227722772
X-1736 - retired - p-hydroxybenzaldehyde	LINC01215	-0.445183496	0.02970297
X-1736 - retired - p-hydroxybenzaldehyde	RHOH	-0.454724163	0.069306931
X-1736 - retired - p-hydroxybenzaldehyde	NLRC3	-0.564844896	0.089108911
X-1736 - retired - p-hydroxybenzaldehyde	PTPN22	-0.443984954	0.069306931
X-1736 - retired - p-hydroxybenzaldehyde	MORN4	0.425402854	0.158415842
X-1736 - retired - p-hydroxybenzaldehyde	ITGB2	-0.459430728	0.178217822
X-1736 - retired - p-hydroxybenzaldehyde	KIF13A	0.425178693	0.01980198
X-1736 - retired - p-hydroxybenzaldehyde	HHIP	-0.562863711	0.425742574
X-1736 - retired - p-hydroxybenzaldehyde	C4orf46	-0.47422058	0.00990099
X-1736 - retired - p-hydroxybenzaldehyde	NREP	-0.478063355	0.326732673
X-1736 - retired - p-hydroxybenzaldehyde	WHSC1L1	-0.44200257	0.346534653
X-1736 - retired - p-hydroxybenzaldehyde	EPHA7	0.480192232	0.168316832
X-1736 - retired - p-hydroxybenzaldehyde	NCKAP1L	-0.479597956	0.00990099
X-1736 - retired - p-hydroxybenzaldehyde	GTF3A	-0.530802234	0.217821782
X-1736 - retired - p-hydroxybenzaldehyde	ZNF101	-0.431039988	0.00990099
X-1736 - retired - p-hydroxybenzaldehyde	LOC100505920	-0.455545788	0.336633663
X-1736 - retired - p-hydroxybenzaldehyde	LYRM7	-0.424765646	0.02970297
X-1736 - retired - p-hydroxybenzaldehyde	TINAG	0.488687479	0.594059406
X-1736 - retired - p-hydroxybenzaldehyde	RAP2C-AS1	0.466431725	0.683168317
X-1736 - retired - p-hydroxybenzaldehyde	TMEM59	-0.443175687	0.257425743
X-1736 - retired - p-hydroxybenzaldehyde	LRR1	-0.425451199	0.178217822
X-1736 - retired - p-hydroxybenzaldehyde	ZNF37BP	-0.462549104	0.089108911
X-1736 - retired - p-hydroxybenzaldehyde	CNKSR3	0.434464735	0.099009901
X-1736 - retired - p-hydroxybenzaldehyde	LOC285957	-0.471801871	0.04950495
X-1736 - retired - p-hydroxybenzaldehyde	GAS2L1	0.463638209	0.168316832
X-1736 - retired - p-hydroxybenzaldehyde	TSTA3	0.444231346	0.138613861
X-1736 - retired - p-hydroxybenzaldehyde	SEMA4C	0.433543256	0.118811881
X-1736 - retired - p-hydroxybenzaldehyde	SSH3	0.438731636	0.277227723
X-1736 - retired - p-hydroxybenzaldehyde	B4GALT7	0.705622822	0.584158416
X-1736 - retired - p-hydroxybenzaldehyde	GNA11	0.472915317	0.00990099
X-1736 - retired - p-hydroxybenzaldehyde	TLDC1	0.50364192	0.316831683
X-1736 - retired - p-hydroxybenzaldehyde	LRCH4	-0.425468014	0.01980198
X-3843	PRPF8	-0.445915864	0.415841584
X-3843	STARD3	0.457872556	0.504950495
X-3843	ARRB2	-0.42601433	0.158415842
X-3843	PLA2G15	0.476314896	0.415841584
X-3843	IL1A	0.564832732	0.554455446
X-3843	CHEK2	-0.4479288	0.079207921
X-3843	ZFP36L1	-0.436359292	0.465346535
X-3843	NFE2L1	0.437823951	0.544554455
X-3843	DLEC1	-0.476895713	0.524752475
X-3843	DSE	0.449327869	0.089108911
X-3843	CHMP5	0.473657951	0.514851485
X-3843	CDK17	0.430873668	0.564356436
X-3843	UBE2G1	-0.504319117	0.277227723
X-3843	ERBB3	-0.449611835	0.603960396
X-3843	REEP6	-0.496216582	0.495049505
X-3843	APOA1	0.430344902	0.524752475
X-3843	NRDE2	-0.453254367	0.227722772
X-3843	SLC35G1	-0.491374439	0.633663366
(2-Aminoethyl)phosphonate	CAPNS1	-0.480983397	0.722772277
(2-Aminoethyl)phosphonate	ACTN4	-0.48208792	0.188118812
(2-Aminoethyl)phosphonate	LAMC1	-0.521148591	0.089108911
(2-Aminoethyl)phosphonate	PALLD	-0.427268907	0.00990099
(2-Aminoethyl)phosphonate	VCL	-0.451178183	0.00990099
(2-Aminoethyl)phosphonate	ARF4	-0.497980289	0.04950495
(2-Aminoethyl)phosphonate	TNFAIP1	-0.47738149	0.138613861
(2-Aminoethyl)phosphonate	SRP9	0.428140943	0.108910891
(2-Aminoethyl)phosphonate	SCRN1	-0.609599881	0.465346535
(2-Aminoethyl)phosphonate	MCM3	0.432328864	0.02970297
(2-Aminoethyl)phosphonate	HSPG2	-0.428982976	0.01980198
(2-Aminoethyl)phosphonate	PLK2	-0.606805992	0.128712871
(2-Aminoethyl)phosphonate	RAI14	-0.553325515	0.059405941
(2-Aminoethyl)phosphonate	SDC4	-0.462391699	0.00990099
(2-Aminoethyl)phosphonate	RAB13	-0.448582657	0.01980198
(2-Aminoethyl)phosphonate	PLOD2	-0.431371236	0.00990099
(2-Aminoethyl)phosphonate	SERPINE1	-0.44414988	0.01980198
(2-Aminoethyl)phosphonate	PKIG	-0.439712826	0.089108911
(2-Aminoethyl)phosphonate	AMOTL2	-0.595125231	0.128712871
(2-Aminoethyl)phosphonate	INPP5D	0.469610503	0.03960396
(2-Aminoethyl)phosphonate	EPHA2	-0.470791773	0.01980198
(2-Aminoethyl)phosphonate	LOXL1	-0.51372929	0.00990099
(2-Aminoethyl)phosphonate	ARHGEF17	-0.456693753	0.00990099
(2-Aminoethyl)phosphonate	VRK1	0.430212196	0.03960396
(2-Aminoethyl)phosphonate	ARHGAP29	-0.523959317	0.04950495
(2-Aminoethyl)phosphonate	RFC4	0.492532258	0.01980198
(2-Aminoethyl)phosphonate	GMFG	0.448385146	0.00990099
(2-Aminoethyl)phosphonate	S100A2	-0.442889488	0.00990099
(2-Aminoethyl)phosphonate	CD151	-0.4982423	0.00990099
(2-Aminoethyl)phosphonate	KIF21B	0.474301534	0.00990099
(2-Aminoethyl)phosphonate	FGF2	-0.516460482	0.059405941
(2-Aminoethyl)phosphonate	ARHGAP4	0.507962263	0.099009901
(2-Aminoethyl)phosphonate	DKK1	-0.467130149	0.079207921
(2-Aminoethyl)phosphonate	CENPC	0.464530244	0.069306931
(2-Aminoethyl)phosphonate	PFN2	-0.558877067	0.148514851
(2-Aminoethyl)phosphonate	RAD51	0.504378426	0.089108911
(2-Aminoethyl)phosphonate	SNX7	-0.49816181	0.059405941
(2-Aminoethyl)phosphonate	ITGB7	0.46675708	0.128712871
(2-Aminoethyl)phosphonate	BLM	0.455124161	0.03960396
(2-Aminoethyl)phosphonate	MT1H	-0.45325268	0.287128713
(2-Aminoethyl)phosphonate	ADGRL2	-0.42612172	0.594059406
(2-Aminoethyl)phosphonate	BMP1	-0.429233821	0.02970297
(2-Aminoethyl)phosphonate	PEMT	-0.470942765	0.762376238
(2-Aminoethyl)phosphonate	FOXG1	-0.45047548	0.099009901
(2-Aminoethyl)phosphonate	MT1X	-0.433409261	0.326732673
(2-Aminoethyl)phosphonate	CHD3	-0.444802773	0.455445545
(2-Aminoethyl)phosphonate	CRIP2	-0.496896301	0.079207921
(2-Aminoethyl)phosphonate	CTGF	-0.588696297	0.188118812
(2-Aminoethyl)phosphonate	TSPAN6	-0.531604547	0.02970297
(2-Aminoethyl)phosphonate	TUBB6	-0.481144298	0.178217822
(2-Aminoethyl)phosphonate	TSPAN4	-0.475652602	0.00990099
(2-Aminoethyl)phosphonate	B4GALT2	-0.457189452	0.099009901
(2-Aminoethyl)phosphonate	CYTIP	0.443389123	0.128712871
(2-Aminoethyl)phosphonate	TGFB1I1	-0.510389076	0.069306931
(2-Aminoethyl)phosphonate	KIFC3	-0.457171903	0.02970297
(2-Aminoethyl)phosphonate	HAUS3	0.427960093	0.485148515
(2-Aminoethyl)phosphonate	FGF5	-0.447694196	0.01980198
(2-Aminoethyl)phosphonate	CYR61	-0.529312624	0.00990099
(2-Aminoethyl)phosphonate	LAMB1	-0.506510397	0.069306931
(2-Aminoethyl)phosphonate	BRCA1	0.528813349	0.04950495
(2-Aminoethyl)phosphonate	COL4A2	-0.450900452	0.079207921
(2-Aminoethyl)phosphonate	CAV1	-0.46382945	0.069306931
(2-Aminoethyl)phosphonate	DAG1	-0.439314362	0.207920792
(2-Aminoethyl)phosphonate	MT2A	-0.460939915	0.396039604
(2-Aminoethyl)phosphonate	ELF1	0.435341339	0.148514851
(2-Aminoethyl)phosphonate	CAP2	-0.493998716	0.00990099
(2-Aminoethyl)phosphonate	DENND5A	-0.455254106	0.158415842
(2-Aminoethyl)phosphonate	RND3	-0.569509294	0.02970297
(2-Aminoethyl)phosphonate	RUSC2	-0.424783056	0.00990099
(2-Aminoethyl)phosphonate	HEG1	-0.485643746	0.01980198
(2-Aminoethyl)phosphonate	ROBO1	-0.441748405	0.198019802
(2-Aminoethyl)phosphonate	WNT5A	-0.53588422	0.03960396
(2-Aminoethyl)phosphonate	PTPN18	0.428230335	0.425742574
(2-Aminoethyl)phosphonate	ITGB5	-0.427322792	0.128712871
(2-Aminoethyl)phosphonate	TJP1	-0.505002626	0.188118812
(2-Aminoethyl)phosphonate	FERMT2	-0.479124938	0.01980198
(2-Aminoethyl)phosphonate	HIST1H2BO	0.429648682	0.247524752
(2-Aminoethyl)phosphonate	BIN1	-0.435682272	0.198019802
(2-Aminoethyl)phosphonate	BRCA2	0.456383576	0.01980198
(2-Aminoethyl)phosphonate	FLNA	-0.519112774	0.267326733
(2-Aminoethyl)phosphonate	SMARCA1	-0.428521006	0.089108911
(2-Aminoethyl)phosphonate	RBFOX2	-0.475789217	0.059405941
(2-Aminoethyl)phosphonate	LAMB2	-0.461162494	0.03960396
(2-Aminoethyl)phosphonate	CAMSAP2	-0.436816574	0.089108911
(2-Aminoethyl)phosphonate	CHCHD2	0.437909971	0.277227723
(2-Aminoethyl)phosphonate	PTMS	-0.47686077	0.306930693
(2-Aminoethyl)phosphonate	PNMA1	-0.466919341	0.108910891
(2-Aminoethyl)phosphonate	MAP4K3	-0.427192564	0.059405941
(2-Aminoethyl)phosphonate	TNFRSF12A	-0.514819785	0.03960396
(2-Aminoethyl)phosphonate	DRAM1	-0.508807711	0.148514851
(2-Aminoethyl)phosphonate	RNF25	-0.440073235	0.069306931
(2-Aminoethyl)phosphonate	FAM57A	-0.504497089	0.178217822
(2-Aminoethyl)phosphonate	ARID3B	0.561417097	0.148514851
(2-Aminoethyl)phosphonate	CORO7	0.439103602	0.118811881
(2-Aminoethyl)phosphonate	PPCDC	0.552646742	0.425742574
(2-Aminoethyl)phosphonate	FKBP10	-0.42715393	0.386138614
(2-Aminoethyl)phosphonate	DYNC2H1	-0.48239397	0.128712871
(2-Aminoethyl)phosphonate	THAP10	-0.455862281	0.257425743
(2-Aminoethyl)phosphonate	HACD1	-0.428306639	0.594059406
(2-Aminoethyl)phosphonate	HS3ST3A1	-0.468109555	0.108910891
(2-Aminoethyl)phosphonate	E2F8	0.430853729	0.128712871
(2-Aminoethyl)phosphonate	ZDHHC11B	0.517974313	0.069306931
(2-Aminoethyl)phosphonate	ADAMTS1	-0.456428304	0.207920792
(2-Aminoethyl)phosphonate	ADCK3	0.424599973	0.376237624
(2-Aminoethyl)phosphonate	DTL	0.470498574	0.04950495
(2-Aminoethyl)phosphonate	RASSF5	0.569616337	0.108910891
(2-Aminoethyl)phosphonate	DOK3	0.470863878	0.01980198
(2-Aminoethyl)phosphonate	MZB1	0.43554489	0.207920792
(2-Aminoethyl)phosphonate	CCDC88B	0.541452689	0.544554455
(2-Aminoethyl)phosphonate	FAM178B	0.527559106	0.465346535
(2-Aminoethyl)phosphonate	SCARA3	-0.476496245	0.128712871
(2-Aminoethyl)phosphonate	CISH	0.465483987	0.247524752
(2-Aminoethyl)phosphonate	FKBP5	0.517995766	0.514851485
(2-Aminoethyl)phosphonate	YAP1	-0.433136719	0.00990099
(2-Aminoethyl)phosphonate	MIR100HG	-0.429361019	0.01980198
(2-Aminoethyl)phosphonate	FRMD6	-0.479357576	0.207920792
(2-Aminoethyl)phosphonate	CDC42EP3	-0.434275045	0.138613861
(2-Aminoethyl)phosphonate	RCSD1	0.478569836	0.01980198
(2-Aminoethyl)phosphonate	VASN	-0.438382852	0.00990099
(2-Aminoethyl)phosphonate	MARCKS	-0.461705621	0.108910891
(2-Aminoethyl)phosphonate	C1orf131	0.430803721	0.495049505
(2-Aminoethyl)phosphonate	DUSP22	0.452358852	0.455445545
(2-Aminoethyl)phosphonate	RMI2	0.523003255	0.188118812
(2-Aminoethyl)phosphonate	SH2D3C	0.528364505	0.148514851
(2-Aminoethyl)phosphonate	FST	-0.560279378	0.415841584
(2-Aminoethyl)phosphonate	FGD5	0.450022253	0.346534653
(2-Aminoethyl)phosphonate	SLC25A40	0.468230592	0.128712871
(2-Aminoethyl)phosphonate	LINC01279	-0.442247906	0.00990099
(2-Aminoethyl)phosphonate	PHF19	0.447619562	0.445544554
(2-Aminoethyl)phosphonate	PDIK1L	0.443319765	0.207920792
(2-Aminoethyl)phosphonate	TCEAL3	-0.485097372	0.03960396
(2-Aminoethyl)phosphonate	VGLL3	-0.427823122	0.01980198
(2-Aminoethyl)phosphonate	DDX26B	0.54086241	0.495049505
(2-Aminoethyl)phosphonate	GTSF1	0.47889327	0.138613861
(2-Aminoethyl)phosphonate	CEP85	0.43074972	0.01980198
(2-Aminoethyl)phosphonate	GPR176	-0.458580439	0.00990099
(2-Aminoethyl)phosphonate	S100A16	-0.462546728	0.059405941
(2-Aminoethyl)phosphonate	TGFB2	-0.472587471	0.059405941
(2-Aminoethyl)phosphonate	GPX8	-0.536130581	0.00990099
(2-Aminoethyl)phosphonate	KLHL6	0.516931968	0.168316832
(2-Aminoethyl)phosphonate	FOSL2	-0.458624018	0.158415842
(2-Aminoethyl)phosphonate	RASAL3	0.462247292	0.099009901
(2-Aminoethyl)phosphonate	LOC101927974	0.43392438	0.287128713
(2-Aminoethyl)phosphonate	BZRAP1-AS1	0.443219289	0.158415842
(2-Aminoethyl)phosphonate	CDT1	0.474872317	0.178217822
(2-Aminoethyl)phosphonate	GLIS3	-0.476995041	0.04950495
(2-Aminoethyl)phosphonate	GALK2	0.476271419	0.623762376
(2-Aminoethyl)phosphonate	MIR142	0.482321691	0.04950495
(2-Aminoethyl)phosphonate	CENPH	0.439028645	0.01980198
(2-Aminoethyl)phosphonate	LRRCC1	0.432152042	0.03960396
(2-Aminoethyl)phosphonate	ADGRE2	0.461758891	0.346534653
(2-Aminoethyl)phosphonate	LZTS2	-0.428814757	0.02970297
(2-Aminoethyl)phosphonate	ARHGEF28	-0.491002552	0.099009901
(2-Aminoethyl)phosphonate	LOC101929305	0.437203807	0.178217822
(2-Aminoethyl)phosphonate	CFL2	-0.481656707	0.059405941
(2-Aminoethyl)phosphonate	SRGAP1	-0.567712963	0.247524752
(2-Aminoethyl)phosphonate	GMCL1P1	0.436733588	0.118811881
(2-Aminoethyl)phosphonate	NIFK-AS1	0.428792254	0.267326733
(2-Aminoethyl)phosphonate	NRROS	0.428410083	0.01980198
(2-Aminoethyl)phosphonate	PAXIP1-AS1	0.544636271	0.504950495
(2-Aminoethyl)phosphonate	PIK3CA	0.430162019	0.603960396
(2-Aminoethyl)phosphonate	LOC100507670	0.434420607	0.376237624
(2-Aminoethyl)phosphonate	LTB4R	0.428968126	0.257425743
(2-Aminoethyl)phosphonate	AP4B1	0.532828023	0.504950495
(2-Aminoethyl)phosphonate	LOC440149	0.444495094	0.702970297
(2-Aminoethyl)phosphonate	EMC3-AS1	0.450412265	0.366336634
(2-Aminoethyl)phosphonate	PHLDB2	-0.458342576	0.059405941
(2-Aminoethyl)phosphonate	TMEM136	-0.431243498	0.00990099
(2-Aminoethyl)phosphonate	NCKAP1L	0.52370697	0.059405941
(2-Aminoethyl)phosphonate	OARD1	0.465085917	0.02970297
(2-Aminoethyl)phosphonate	EYA4	-0.447389477	0.099009901
(2-Aminoethyl)phosphonate	MCM6	0.424809629	0.306930693
(2-Aminoethyl)phosphonate	TPRXL	0.466864677	0.178217822
(2-Aminoethyl)phosphonate	ZNF101	0.487926616	0.079207921
(2-Aminoethyl)phosphonate	PIK3CG	0.47145698	0.02970297
(2-Aminoethyl)phosphonate	BDNF	-0.431721967	0.257425743
(2-Aminoethyl)phosphonate	CEP152	0.442752659	0.01980198
(2-Aminoethyl)phosphonate	C3orf67	0.483290552	0.198019802
(2-Aminoethyl)phosphonate	CACTIN	0.475171802	0.722772277
(2-Aminoethyl)phosphonate	RBMS3	-0.458305425	0.04950495
(2-Aminoethyl)phosphonate	PMS2P5	0.470467936	0.267326733
(2-Aminoethyl)phosphonate	TMC8	0.516598127	0.099009901
(2-Aminoethyl)phosphonate	LINC01424	0.431313833	0.564356436
(2-Aminoethyl)phosphonate	CNTRL	0.457418001	0.00990099
(2-Aminoethyl)phosphonate	SIX3-AS1	0.428949037	0.554455446
(2-Aminoethyl)phosphonate	ZNF518A	0.451143068	0.079207921
(2-Aminoethyl)phosphonate	MYO10	-0.444157289	0.079207921
(2-Aminoethyl)phosphonate	SLC1A4	0.487886544	0.079207921
(2-Aminoethyl)phosphonate	PTPN14	-0.520378414	0.03960396
(2-Aminoethyl)phosphonate	ZSCAN16-AS1	0.468555435	0.287128713
(2-Aminoethyl)phosphonate	CHST3	-0.547805167	0.108910891
(2-Aminoethyl)phosphonate	RBMS2	-0.487646223	0.247524752
(2-Aminoethyl)phosphonate	WAS	0.485733161	0.01980198
(2-Aminoethyl)phosphonate	BCAM	-0.445658039	0.02970297
(2-Aminoethyl)phosphonate	PTPN21	-0.462715218	0.02970297
(2-Aminoethyl)phosphonate	GNA11	-0.472747171	0.01980198
ornithine	RPL35	0.467050876	0.524752475
ornithine	EIF3D	0.478580988	0.04950495
ornithine	RPL11	0.480388716	0.207920792
ornithine	RPL34	0.440051109	0.01980198
ornithine	RPL19	0.438776277	0.138613861
ornithine	RPL6	0.458389021	0.148514851
ornithine	PPP2R1A	-0.45962015	0.277227723
ornithine	PPP1CC	0.432741203	0.366336634
ornithine	VCL	-0.49211123	0.099009901
ornithine	PLS3	-0.525489975	0.01980198
ornithine	SDC1	-0.446106117	0.217821782
ornithine	UCHL1	-0.445838946	0.00990099
ornithine	SCRN1	-0.508232977	0.01980198
ornithine	ITGA3	-0.596997278	0.277227723
ornithine	PODXL	-0.429946706	0.01980198
ornithine	PPP4R1	-0.469718755	0.326732673
ornithine	FAM127A	-0.460631982	0.099009901
ornithine	HSPB1	-0.440014047	0.128712871
ornithine	PLK2	-0.458352991	0.00990099
ornithine	EPHX1	-0.451646565	0.069306931
ornithine	RAI14	-0.43839336	0.00990099
ornithine	SDC4	-0.44316656	0.01980198
ornithine	MVP	-0.439264733	0.01980198
ornithine	ITGAV	-0.476054363	0.03960396
ornithine	PLOD2	-0.44588934	0.089108911
ornithine	SERPINE1	-0.439900354	0.00990099
ornithine	AXL	-0.522157828	0.02970297
ornithine	GPC1	-0.547728198	0.079207921
ornithine	HEXIM1	-0.440291476	0.069306931
ornithine	POLD4	-0.438597054	0.396039604
ornithine	AMOTL2	-0.549036198	0.059405941
ornithine	MAP2K4	-0.426431268	0.118811881
ornithine	EPHA2	-0.459654457	0.079207921
ornithine	AFAP1	-0.490612513	0.217821782
ornithine	ZNF185	-0.617943976	0.97029703
ornithine	DFNA5	-0.453968802	0.089108911
ornithine	SEMA3C	-0.5011993	0.02970297
ornithine	ARHGAP29	-0.474167049	0.00990099
ornithine	RFC4	0.457135102	0.03960396
ornithine	BCAR3	-0.482575794	0.03960396
ornithine	S100A2	-0.483693212	0.118811881
ornithine	CD151	-0.571957342	0.089108911
ornithine	RGS4	-0.511293096	0.445544554
ornithine	TRIM16	-0.456575991	0.02970297
ornithine	LDOC1	-0.480718303	0.079207921
ornithine	OSTF1	0.511015945	0.564356436
ornithine	EEF1A2	-0.426481571	0.554455446
ornithine	NUAK1	-0.490597623	0.01980198
ornithine	DKK1	-0.51288243	0.257425743
ornithine	PTPN7	0.450727001	0.01980198
ornithine	RAD51	0.455524399	0.00990099
ornithine	ITGB3BP	0.485596009	0.297029703
ornithine	RRAGB	-0.495937828	0.792079208
ornithine	SNX7	-0.432693768	0.03960396
ornithine	ANKRD1	-0.466908562	0.663366337
ornithine	CXCL6	-0.447204421	0.554455446
ornithine	ASAP2	-0.449049153	0.099009901
ornithine	DFFB	0.425617812	0.108910891
ornithine	CHST7	-0.466139456	0.069306931
ornithine	SEMA3E	-0.44181144	0.297029703
ornithine	SLC17A3	-0.477759609	0.267326733
ornithine	IL1RL2	-0.432644311	0.386138614
ornithine	NRG1	-0.482130701	0.217821782
ornithine	OCRL	-0.462198083	0.217821782
ornithine	SAA2-SAA4	-0.431368301	0.475247525
ornithine	FLNB	-0.432646036	0.069306931
ornithine	CCND1	-0.433419627	0.02970297
ornithine	PTRF	-0.45533743	0.079207921
ornithine	ANXA2P2	-0.465759332	0.059405941
ornithine	RNF11	-0.481803682	0.079207921
ornithine	CRIP2	-0.426821737	0.01980198
ornithine	PINK1	-0.534863847	0.564356436
ornithine	TXN2	0.503719082	0.227722772
ornithine	CTGF	-0.522921858	0.02970297
ornithine	TSPAN6	-0.484757576	0.00990099
ornithine	NDRG4	-0.520251535	0.178217822
ornithine	CETN2	-0.452600054	0.148514851
ornithine	CBR1	-0.526064388	0.277227723
ornithine	SORBS3	-0.4430481	0.217821782
ornithine	PPP2R3A	-0.562288188	0.128712871
ornithine	KIFC3	-0.431007779	0.01980198
ornithine	GPR18	0.478860622	0.207920792
ornithine	IFNG	-0.476766511	0.673267327
ornithine	CYR61	-0.609891024	0.04950495
ornithine	ANXA2P1	-0.505746754	0.198019802
ornithine	ALDH3B1	-0.440287683	0.00990099
ornithine	PLAU	-0.503320144	0.158415842
ornithine	POLR2L	-0.438524888	0.396039604
ornithine	PTGIS	-0.50582006	0.475247525
ornithine	PBX1	-0.426478976	0.128712871
ornithine	NRP1	-0.496026825	0.128712871
ornithine	KIF1BP	-0.498968798	0.792079208
ornithine	CAP2	-0.577403124	0.108910891
ornithine	RRAS2	-0.4967257	0.089108911
ornithine	RRAS	-0.531374788	0.01980198
ornithine	FAM171A1	-0.425145309	0.118811881
ornithine	LYPD1	-0.478125165	0.594059406
ornithine	HRAS	-0.511820952	0.435643564
ornithine	AHNAK2	-0.486558689	0.02970297
ornithine	OLFML2A	-0.49739143	0.168316832
ornithine	MTCL1	-0.517722819	0.089108911
ornithine	ALDH7A1	-0.532004119	0.267326733
ornithine	H2AFZ	0.427282495	0.00990099
ornithine	VGLL4	-0.512883393	0.821782178
ornithine	LAPTM4B	-0.435013031	0.00990099
ornithine	MEIS3P1	-0.473140872	0.079207921
ornithine	TJP1	-0.482942763	0.108910891
ornithine	FBXL2	-0.450015439	0.118811881
ornithine	SHMT2	0.458083808	0.316831683
ornithine	FEZ2	-0.481746897	0.366336634
ornithine	EXOSC8	0.433087213	0.00990099
ornithine	SMARCA1	-0.484598696	0.257425743
ornithine	GTF2IRD2B	-0.508426959	0.752475248
ornithine	CTNNA1	-0.428326405	0.514851485
ornithine	DNM1	-0.455866842	0.574257426
ornithine	AGRN	-0.487198372	0.01980198
ornithine	RAB31	-0.529577246	0.356435644
ornithine	NRBP1	-0.439053264	0.257425743
ornithine	C3	-0.48776959	0.03960396
ornithine	FAM127B	-0.441253628	0.356435644
ornithine	DHX32	-0.537282462	0.871287129
ornithine	TNFRSF12A	-0.531854306	0.118811881
ornithine	LRRC20	-0.432673972	0.099009901
ornithine	FHOD3	-0.474728246	0.128712871
ornithine	UBTD1	-0.525941836	0.03960396
ornithine	ETNK2	-0.482429065	0.346534653
ornithine	CIDEC	-0.442191732	0.514851485
ornithine	CLCF1	-0.637264817	0.455445545
ornithine	GPR87	-0.465154821	0.693069307
ornithine	ARSJ	-0.48370198	0.01980198
ornithine	CNNM1	-0.450550548	0.425742574
ornithine	LRP12	-0.447762407	0.138613861
ornithine	EPB41L4A-AS2	-0.447057201	0.247524752
ornithine	NUAK2	-0.453037359	0.02970297
ornithine	OR2S2	-0.469930636	0.316831683
ornithine	PARD3	-0.48959845	0.108910891
ornithine	HMGN5	0.44460484	0.148514851
ornithine	AMIGO2	-0.59846346	0.188118812
ornithine	TBC1D2	-0.500035504	0.158415842
ornithine	RSL24D1	0.447663252	0.00990099
ornithine	UBA5	0.440269555	0.514851485
ornithine	PDGFC	-0.700214663	0.633663366
ornithine	TMEM38B	0.427205771	0.455445545
ornithine	MESDC1	0.435968262	0.00990099
ornithine	NTN4	-0.489671341	0.00990099
ornithine	BOK	-0.495563265	0.059405941
ornithine	DOK3	0.441623396	0.079207921
ornithine	GSG2	0.48466004	0.376237624
ornithine	FAM178B	0.496270345	0.138613861
ornithine	REPS1	0.447977553	0.03960396
ornithine	RCC2	0.455898969	0.722772277
ornithine	UBALD2	0.518944004	0.02970297
ornithine	MIR21	-0.512948295	0.257425743
ornithine	EGFR	-0.47455986	0.108910891
ornithine	RPS19BP1	0.426163152	0.04950495
ornithine	SMAP2	0.474246207	0.336633663
ornithine	PHF5A	0.438875913	0.405940594
ornithine	TWSG1	-0.471236432	0.099009901
ornithine	ZCCHC9	0.487818001	0.01980198
ornithine	AKNA	0.436997118	0.435643564
ornithine	VASN	-0.501575427	0.04950495
ornithine	MRPL20	0.464065187	0.445544554
ornithine	MAP1B	-0.427527103	0.128712871
ornithine	EYA3	0.486682759	0.455445545
ornithine	CHAMP1	0.437024759	0.257425743
ornithine	CLIP4	-0.470355331	0.079207921
ornithine	RMI2	0.472579795	0.089108911
ornithine	SLC9A7	-0.454009894	0.306930693
ornithine	FOXN2	0.462862796	0.207920792
ornithine	FAM174A	-0.426738859	0.574257426
ornithine	FAM46C	0.450083261	0.188118812
ornithine	SSPN	-0.430846541	0.059405941
ornithine	FAM78A	0.555604075	0.336633663
ornithine	PRIMPOL	0.474409976	0.693069307
ornithine	PDIK1L	0.459773027	0.188118812
ornithine	IKZF1	0.551434897	0.02970297
ornithine	MBOAT1	0.461079927	0.702970297
ornithine	1-Sep	0.434091011	0.118811881
ornithine	ALDH16A1	0.428856679	0.435643564
ornithine	SMIM10L2B	-0.429221972	0.287128713
ornithine	TGFB2	-0.517713896	0.158415842
ornithine	CRIM1	-0.601440926	0.178217822
ornithine	RASAL3	0.529086503	0.326732673
ornithine	BZRAP1-AS1	0.498254465	0.316831683
ornithine	PRSS23	-0.48209673	0.02970297
ornithine	DAZAP1	0.445735645	0.207920792
ornithine	SLC7A3	0.457044727	0.306930693
ornithine	SNX29P2	0.465622463	0.425742574
ornithine	VMP1	-0.456140919	0.069306931
ornithine	CENPH	0.463119568	0.079207921
ornithine	IRAK2	-0.441632077	0.465346535
ornithine	KRT80	-0.425966244	0.02970297
ornithine	PVRL2	-0.449313791	0.198019802
ornithine	C19orf44	0.461756533	0.712871287
ornithine	ARHGEF28	-0.424534447	0.099009901
ornithine	PRKAG2	-0.447120622	0.148514851
ornithine	RBM24	-0.556502064	0.326732673
ornithine	REEP3	-0.479994087	0.118811881
ornithine	TAF4B	0.528845565	0.099009901
ornithine	ITPKB	0.445906152	0.603960396
ornithine	QSOX2	0.44696626	0.148514851
ornithine	GALM	0.467588088	0.069306931
ornithine	NRROS	0.479331709	0.03960396
ornithine	CCDC134	0.487996617	0.801980198
ornithine	LOC729970	-0.432138334	0.089108911
ornithine	SLC16A10	0.453151374	0.425742574
ornithine	AP4B1	0.437132613	0.00990099
ornithine	IBA57	0.424944884	0.504950495
ornithine	LOC100288911	-0.526994249	0.01980198
ornithine	TGS1	0.450591941	0.623762376
ornithine	NREP	0.502745545	0.485148515
ornithine	PHLDB2	-0.479254651	0.118811881
ornithine	OGFRL1	-0.460215325	0.207920792
ornithine	TMEM136	-0.485641671	0.118811881
ornithine	NCKAP1L	0.425176452	0.00990099
ornithine	PARD3B	0.429444031	0.237623762
ornithine	PIK3CG	0.428794465	0.04950495
ornithine	CEP152	0.540552803	0.198019802
ornithine	KBTBD8	0.558697486	0.752475248
ornithine	LYRM7	0.503896597	0.306930693
ornithine	PCED1B-AS1	0.479169315	0.702970297
ornithine	RBMS3	-0.469315165	0.138613861
ornithine	ING3	0.47004453	0.03960396
ornithine	NR2F2	-0.460996017	0.297029703
ornithine	CARD8-AS1	0.428431943	0.099009901
ornithine	CNTRL	0.475511623	0.01980198
ornithine	ZADH2	0.44339486	0.405940594
ornithine	FBXO7	0.508690329	0.297029703
ornithine	DDAH1	-0.429653405	0.01980198
ornithine	HELQ	0.482546064	0.247524752
ornithine	MIPOL1	-0.448572354	0.663366337
ornithine	SLC1A4	0.485509107	0.059405941
ornithine	GLRB	-0.449377478	0.079207921
ornithine	CHST3	-0.57981877	0.118811881
ornithine	PVR	-0.446920696	0.01980198
ornithine	ITSN1	-0.543310686	0.495049505
ornithine	CABIN1	0.462538438	0.574257426
ornithine	SIPA1L3	-0.445757744	0.069306931
ornithine	BCAM	-0.492041989	0.108910891
ornithine	SSH3	-0.461739358	0.287128713
ornithine	GNA11	-0.493142241	0.02970297
ornithine	TLDC1	-0.425094388	0.168316832
X-3218	RPL35	0.456887452	0.336633663
X-3218	RPL34	0.487995731	0.138613861
X-3218	RPL19	0.449306831	0.128712871
X-3218	RPL9	0.473909769	0.089108911
X-3218	RPL6	0.456566692	0.079207921
X-3218	NBEAL1	0.474651012	0.366336634
X-3218	PEA15	-0.442211137	0.04950495
X-3218	RPS15	0.42824445	0.227722772
X-3218	MMP2	-0.430147851	0.04950495
X-3218	COX7A2L	0.438516541	0.653465347
X-3218	MVP	-0.439624716	0.02970297
X-3218	STK17A	-0.452561695	0.673267327
X-3218	CDH2	-0.447181046	0.02970297
X-3218	VCAM1	-0.469503048	0.247524752
X-3218	PLA2G15	-0.471060395	0.336633663
X-3218	CDH13	-0.42529516	0.445544554
X-3218	CD70	-0.460879959	0.02970297
X-3218	LETMD1	0.466628125	0.485148515
X-3218	RPS3	0.492025332	0.089108911
X-3218	GOT1	0.428305633	0.198019802
X-3218	TGFBR2	-0.42585805	0.108910891
X-3218	KLHL20	-0.430709341	0.584158416
X-3218	IGFBP5	-0.439513431	0.03960396
X-3218	COL4A2	-0.469472178	0.089108911
X-3218	COL4A1	-0.55547477	0.089108911
X-3218	MRPS27	0.456258111	0.316831683
X-3218	RPS17	0.436667662	0.108910891
X-3218	C2CD2	-0.449981613	0.326732673
X-3218	FLNA	-0.477203749	0.108910891
X-3218	LOX	-0.53478808	0.01980198
X-3218	PSMD5	0.438162552	0.287128713
X-3218	FN1	-0.431633994	0.089108911
X-3218	GAP43	-0.509571886	0.811881188
X-3218	TNFRSF12A	-0.447612706	0.069306931
X-3218	FHOD3	-0.508401512	0.346534653
X-3218	PLAC1	0.480880632	0.386138614
X-3218	SLFN12	-0.447957415	0.207920792
X-3218	LRP12	-0.51855088	0.485148515
X-3218	BICC1	-0.510218306	0.069306931
X-3218	SYNC	-0.460182543	0.03960396
X-3218	VCAN	-0.492482443	0.118811881
X-3218	AMIGO2	-0.527925371	0.059405941
X-3218	RSL24D1	0.483721128	0.00990099
X-3218	EIF2A	0.432973145	0.198019802
X-3218	MRPS25	0.449553559	0.247524752
X-3218	RBMS1	-0.431087688	0.237623762
X-3218	ZCCHC9	0.424593374	0.00990099
X-3218	PRICKLE2	-0.431883016	0.04950495
X-3218	PTRHD1	0.44499917	0.584158416
X-3218	TRIM41	0.428121342	0.524752475
X-3218	MRPS9	0.448630698	0.415841584
X-3218	ZDHHC23	0.433869662	0.554455446
X-3218	GPC6	-0.490940493	0.168316832
X-3218	UNC13A	0.432020204	0.386138614
X-3218	EVA1A	-0.509511608	0.861386139
X-3218	ADRBK2	0.496535964	0.603960396
X-3218	NUDT7	0.430321153	0.534653465
X-3218	RPL10A	0.430409041	0.297029703
X-3218	AMDHD1	0.476563914	0.702970297
X-3218	TBC1D15	0.428893277	0.128712871
X-3218	GLIS3	-0.487423848	0.04950495
X-3218	SBNO1	0.502427224	0.415841584
X-3218	LOC727944	0.488101433	0.336633663
X-3218	RIMS4	0.444374896	0.643564356
X-3218	RNF125	0.45671641	0.04950495
X-3218	ACVR2B	0.430410723	0.099009901
X-3218	LINC00173	0.442565718	0.633663366
X-3218	LOC101929570	0.434377832	0.198019802
X-3218	ARV1	0.453122794	0.118811881
X-3218	FGFBP3	0.432905889	0.069306931
X-3218	GDPD1	0.435445757	0.188118812
X-3218	TMED10	0.451296227	0.356435644
X-3218	CALD1	-0.445866421	0.316831683
X-3218	ZNF518A	0.424688544	0.168316832
X-3218	ADAM22	0.43090691	0.108910891
X-3218	SYDE1	-0.437145438	0.01980198
adenine	EIF3D	0.479125188	0.01980198
adenine	NARS	0.487564957	0.425742574
adenine	PALLD	-0.434091649	0.00990099
adenine	DAP	-0.521791894	0.316831683
adenine	SLC7A5	0.4369904	0.207920792
adenine	IGFBP4	-0.471917422	0.287128713
adenine	PODXL	-0.438384702	0.01980198
adenine	CNN2	-0.440372345	0.099009901
adenine	CLCN3	0.495125911	0.069306931
adenine	MEST	-0.473791839	0.02970297
adenine	GAS6	-0.436007051	0.03960396
adenine	MVP	-0.453178396	0.01980198
adenine	PDGFRB	-0.532213342	0.02970297
adenine	MXI1	0.427754065	0.01980198
adenine	SNAP25	-0.527654514	0.108910891
adenine	TNFAIP2	-0.589977012	0.04950495
adenine	MECP2	0.463265499	0.089108911
adenine	AXL	-0.622665045	0.00990099
adenine	TRIP10	-0.484204281	0.00990099
adenine	GPC1	-0.57158075	0.069306931
adenine	MTIF2	0.458689515	0.138613861
adenine	ARHGEF17	-0.437815999	0.00990099
adenine	DNAJB4	-0.54940781	0.00990099
adenine	IGFBP6	-0.535807854	0.01980198
adenine	TRIM16	-0.546219728	0.01980198
adenine	F3	-0.502116455	0.247524752
adenine	CLSTN3	-0.45900223	0.277227723
adenine	SLC16A2	-0.586775564	0.04950495
adenine	MMP19	-0.46038364	0.03960396
adenine	DKK1	-0.473488719	0.03960396
adenine	STX8	-0.450829871	0.01980198
adenine	NKRF	0.49458675	0.306930693
adenine	AOX1	-0.469254121	0.118811881
adenine	MN1	-0.515516969	0.00990099
adenine	VGF	0.499803193	0.02970297
adenine	BST1	-0.477429839	0.227722772
adenine	SULT1C4	-0.425171758	0.079207921
adenine	CPA4	-0.469783081	0.247524752
adenine	PTX3	-0.539177484	0.089108911
adenine	CHST7	-0.435815048	0.03960396
adenine	OXTR	-0.521530162	0.01980198
adenine	BIN3-IT1	0.453914423	0.079207921
adenine	FLNC	-0.43117033	0.01980198
adenine	PSG4	-0.460842847	0.227722772
adenine	HADHA	0.429578629	0.01980198
adenine	TMED9	-0.447927341	0.03960396
adenine	PTRF	-0.435896473	0.01980198
adenine	FBXL5	-0.454298795	0.02970297
adenine	PINK1	-0.454424208	0.069306931
adenine	NDRG4	-0.518404927	0.02970297
adenine	C10orf10	-0.551044111	0.118811881
adenine	SLC19A2	0.550597944	0.02970297
adenine	ART3	0.431365322	0.03960396
adenine	ANXA2P1	-0.432272542	0.059405941
adenine	ALDH3B1	-0.494922771	0.01980198
adenine	HOPX	-0.426210859	0.584158416
adenine	PLAU	-0.574301877	0.00990099
adenine	MYH9	-0.503841038	0.00990099
adenine	RRAS	-0.550869008	0.01980198
adenine	HEG1	-0.47574922	0.00990099
adenine	SS18L1	0.434470974	0.03960396
adenine	FTL	-0.482348917	0.059405941
adenine	MTCL1	-0.500977275	0.00990099
adenine	TDRD3	0.433953632	0.514851485
adenine	ABCC6P2	-0.433130354	0.108910891
adenine	EXOSC8	0.429498884	0.00990099
adenine	PTPN20	-0.425977061	0.346534653
adenine	GK3P	0.534054467	0.128712871
adenine	LAMB2	-0.425812173	0.00990099
adenine	TMSB4X	-0.502407623	0.00990099
adenine	GK	0.47045736	0.099009901
adenine	COL1A1	-0.459095757	0.02970297
adenine	C3	-0.509445023	0.099009901
adenine	TEX10	0.4534993	0.207920792
adenine	SMAD3	-0.472124954	0.01980198
adenine	CMC2	0.451535902	0.059405941
adenine	PPP1R13L	-0.483803812	0.099009901
adenine	FASTKD1	0.44575756	0.00990099
adenine	AEN	0.433028001	0.03960396
adenine	NHEJ1	0.448424319	0.495049505
adenine	CLIC3	-0.42729246	0.099009901
adenine	SLC35G2	-0.43396707	0.00990099
adenine	SH2D4A	-0.50370603	0.02970297
adenine	HHIPL2	-0.451528537	0.089108911
adenine	NUAK2	-0.44616755	0.00990099
adenine	C9orf91	0.450823746	0.04950495
adenine	P4HTM	-0.499357672	0.059405941
adenine	EHD1	-0.431600702	0.01980198
adenine	PMEPA1	-0.453549157	0.01980198
adenine	RSL24D1	0.450057398	0.00990099
adenine	XPO4	0.52618812	0.099009901
adenine	XPO5	0.4332793	0.03960396
adenine	NOP58	0.476255371	0.059405941
adenine	TRMT10C	0.478444474	0.138613861
adenine	SLC25A33	0.433097136	0.00990099
adenine	ARMC10	0.504545546	0.128712871
adenine	NKAP	0.436288355	0.623762376
adenine	FAM167B	0.436935018	0.01980198
adenine	PINX1	0.478544561	0.01980198
adenine	MIEF1	0.497994855	0.01980198
adenine	TBC1D14	0.490700892	0.089108911
adenine	UBALD2	0.550681685	0.04950495
adenine	SLC44A2	-0.429659063	0.158415842
adenine	ZKSCAN1	0.462009534	0.01980198
adenine	ZNF317	0.429895087	0.207920792
adenine	ZCCHC9	0.602773348	0.237623762
adenine	NELFCD	0.437367673	0.00990099
adenine	VASN	-0.523598461	0.01980198
adenine	GLIPR1	-0.427363986	0.059405941
adenine	IL7R	-0.518461268	0.138613861
adenine	SLC18B1	0.44515936	0.02970297
adenine	TMEM42	-0.440907942	0.059405941
adenine	FNIP2	0.444761396	0.01980198
adenine	BCAT1	-0.452648745	0.00990099
adenine	LINC00909	0.448529608	0.267326733
adenine	ELL2	-0.427019336	0.01980198
adenine	LINC01279	-0.557990928	0.00990099
adenine	ZNF697	0.450422816	0.00990099
adenine	USP36	0.468247354	0.04950495
adenine	CBLL1	0.466135157	0.138613861
adenine	VGLL3	-0.500713685	0.059405941
adenine	ZC3H13	0.447565172	0.069306931
adenine	MRPS30	0.433256795	0.168316832
adenine	TMEM68	0.452814235	0.267326733
adenine	LAYN	-0.530514603	0.059405941
adenine	TGFB2	-0.491491781	0.00990099
adenine	SORCS1	0.469782668	0.069306931
adenine	CRIM1	-0.549464688	0.00990099
adenine	LOC729680	0.526625862	0.02970297
adenine	PRSS23	-0.55334833	0.069306931
adenine	CNTN3	0.464666608	0.02970297
adenine	4-Mar	-0.445338276	0.04950495
adenine	SERTAD4-AS1	-0.472680913	0.01980198
adenine	MBLAC2	0.482710569	0.148514851
adenine	INPP5F	0.492825108	0.03960396
adenine	DLD	0.433530368	0.01980198
adenine	ZNF469	-0.43629975	0.02970297
adenine	DKK3	-0.532783998	0.02970297
adenine	BBS5	0.467733661	0.00990099
adenine	ZNF883	-0.437460288	0.00990099
adenine	BEND6	-0.436273636	0.02970297
adenine	SPAG5-AS1	0.435704524	0.287128713
adenine	ANKRD54	0.485618863	0.00990099
adenine	KRT80	-0.525799657	0.04950495
adenine	TENM2	-0.526347261	0.03960396
adenine	SARS	0.492234292	0.584158416
adenine	PPARGC1B	0.477633728	0.069306931
adenine	UBR4	0.442214563	0.01980198
adenine	MIR4435-2HG	-0.42454071	0.178217822
adenine	EEPD1	0.512022809	0.00990099
adenine	KNDC1	0.445980408	0.059405941
adenine	ITGA11	-0.434776554	0.00990099
adenine	LOC100268168	-0.436010294	0.297029703
adenine	HAUS6	0.499157141	0.584158416
adenine	TRMT6	0.446024207	0.03960396
adenine	TATDN3	0.466691619	0.00990099
adenine	RNF125	0.561092142	0.00990099
adenine	CCDC112	0.435606086	0.099009901
adenine	CCDC58	0.5847677	0.514851485
adenine	NEU3	0.470724378	0.02970297
adenine	TCFL5	0.584085909	0.138613861
adenine	PPTC7	0.441537966	0.217821782
adenine	CHD1	0.472102128	0.00990099
adenine	NBPF1	0.44810395	0.00990099
adenine	LOC100288911	-0.597705485	0.227722772
adenine	U2SURP	0.469818897	0.465346535
adenine	EMC3-AS1	0.426145172	0.108910891
adenine	TPBGL	0.690000477	0.475247525
adenine	FAM86B3P	0.472147157	0.069306931
adenine	MIR146A	0.432843936	0.00990099
adenine	LRRC58	0.451867977	0.534653465
adenine	SETDB2	0.534595613	0.297029703
adenine	ATP6V1G1	0.522997616	0.336633663
adenine	TMEM33	0.436112417	0.02970297
adenine	B4GALT1	-0.440181101	0.099009901
adenine	THBS1	-0.455210931	0.188118812
adenine	GJA3	0.425054667	0.02970297
adenine	TRAP1	0.433664416	0.534653465
adenine	TSC22D2	-0.458291136	0.138613861
adenine	LOC374443	0.455726703	0.603960396
adenine	ZFYVE16	0.466148935	0.02970297
adenine	LOC100505549	0.424851251	0.148514851
adenine	E2F7	0.445163536	0.247524752
adenine	RBMS3	-0.447421802	0.01980198
adenine	LINC00466	0.445530964	0.475247525
adenine	ING3	0.477798965	0.099009901
adenine	MTHFD2L	0.430193244	0.405940594
adenine	TMED8	0.447308965	0.108910891
adenine	AP1AR	0.503059894	0.188118812
adenine	CCDC171	0.517003694	0.168316832
adenine	DNAH12	0.445487351	0.059405941
adenine	HELQ	0.435768761	0.01980198
adenine	SFTA1P	-0.441262333	0.138613861
adenine	CBR4	0.450449239	0.03960396
adenine	SLC1A4	0.57426042	0.168316832
adenine	UGGT1	0.443056403	0.00990099
adenine	MRC2	-0.431094717	0.00990099
adenine	DMPK	-0.443807302	0.069306931
adenine	PLXND1	-0.455889712	0.178217822
adenine	BCAM	-0.44993119	0.01980198
adenine	EHD2	-0.45904757	0.01980198
adenine	DTX3	-0.433668695	0.00990099
adenine	GGA1	0.466785607	0.00990099
citric acid	EIF3D	0.515546114	0.138613861
citric acid	RPL34	0.450271372	0.01980198
citric acid	RPL6	0.435717481	0.04950495
citric acid	LAPTM4A	-0.51728317	0.059405941
citric acid	VCL	-0.434254905	0.01980198
citric acid	TNFAIP1	-0.435422672	0.00990099
citric acid	UCHL1	-0.538891116	0.326732673
citric acid	SCRN1	-0.438450773	0.00990099
citric acid	TGFBI	-0.544671381	0.148514851
citric acid	GJA1	-0.710111201	0.514851485
citric acid	SMARCD2	0.429087455	0.04950495
citric acid	FAM127A	-0.433510999	0.03960396
citric acid	PLK2	-0.549203558	0.079207921
citric acid	ALCAM	-0.441224937	0.02970297
citric acid	RAI14	-0.4253775	0.02970297
citric acid	ITGAV	-0.445004796	0.01980198
citric acid	SPOCK1	-0.452109017	0.376237624
citric acid	ADAM9	-0.467375777	0.069306931
citric acid	SERPINE1	-0.507887486	0.108910891
citric acid	AXL	-0.58681528	0.059405941
citric acid	GPC1	-0.5419024	0.03960396
citric acid	ADM	-0.442741715	0.079207921
citric acid	AMOTL2	-0.496703511	0.03960396
citric acid	STC2	-0.434526984	0.04950495
citric acid	CDH2	-0.596718844	0.445544554
citric acid	FSTL3	-0.586949958	0.544554455
citric acid	DFNA5	-0.493302143	0.059405941
citric acid	DNAJB4	-0.435887704	0.00990099
citric acid	IGFBP6	-0.466700537	0.089108911
citric acid	PALM	-0.432034668	0.227722772
citric acid	PLCB4	-0.478791108	0.059405941
citric acid	ARHGAP29	-0.494455512	0.01980198
citric acid	BCAR3	-0.442160279	0.069306931
citric acid	NID2	-0.485884453	0.267326733
citric acid	FILIP1L	-0.455665175	0.108910891
citric acid	S100A2	-0.449500721	0.01980198
citric acid	FGF2	-0.515414568	0.099009901
citric acid	LDOC1	-0.53208066	0.306930693
citric acid	SLC16A2	-0.51655297	0.03960396
citric acid	NUAK1	-0.571640717	0.079207921
citric acid	SGCE	-0.52138211	0.267326733
citric acid	PFN2	-0.445628582	0.01980198
citric acid	MAP3K14	-0.478012602	0.336633663
citric acid	IL6	-0.442058231	0.03960396
citric acid	MN1	-0.578452717	0.267326733
citric acid	NPY1R	-0.428544638	0.069306931
citric acid	TESK2	0.425489294	0.069306931
citric acid	ZNF415	-0.470806915	0.168316832
citric acid	BST1	-0.429865644	0.059405941
citric acid	STAC	-0.471330813	0.03960396
citric acid	TUFT1	-0.424972297	0.158415842
citric acid	PTX3	-0.441467222	0.01980198
citric acid	CD70	-0.540001369	0.405940594
citric acid	CHST7	-0.454738823	0.04950495
citric acid	OXTR	-0.448136301	0.01980198
citric acid	NRG1	-0.490990877	0.217821782
citric acid	PTRF	-0.527930749	0.158415842
citric acid	RNF11	-0.491920239	0.04950495
citric acid	CRIP2	-0.475356914	0.128712871
citric acid	COL18A1	-0.456554079	0.02970297
citric acid	CTGF	-0.476927644	0.01980198
citric acid	NDRG4	-0.425911568	0.01980198
citric acid	CETN2	-0.43523001	0.089108911
citric acid	EFEMP2	-0.604744614	0.158415842
citric acid	THBS3	-0.54487873	0.465346535
citric acid	PPP2R3A	-0.519376355	0.03960396
citric acid	TGFB1I1	-0.514076132	0.03960396
citric acid	SLC19A2	0.503787877	0.099009901
citric acid	APBA2	-0.513144925	0.544554455
citric acid	TRAM1	-0.442559088	0.02970297
citric acid	CYR61	-0.609613588	0.079207921
citric acid	IGFBP5	-0.437664964	0.00990099
citric acid	COL4A1	-0.560281261	0.01980198
citric acid	EFR3A	-0.472509768	0.198019802
citric acid	SDC2	-0.470657635	0.00990099
citric acid	AK2	0.487437773	0.287128713
citric acid	NRP1	-0.520601587	0.01980198
citric acid	TFE3	-0.52426662	0.079207921
citric acid	COL5A1	-0.452242177	0.01980198
citric acid	CAP2	-0.533082943	0.01980198
citric acid	RRAS2	-0.460461961	0.01980198
citric acid	RRAS	-0.484713585	0.01980198
citric acid	RHOBTB1	-0.560252381	0.386138614
citric acid	FAM171A1	-0.459909914	0.089108911
citric acid	AHNAK2	-0.539813938	0.089108911
citric acid	RUSC2	-0.5318514	0.118811881
citric acid	HEG1	-0.512024719	0.04950495
citric acid	OLFML2A	-0.472275344	0.099009901
citric acid	PGRMC2	-0.480940389	0.811881188
citric acid	MPDZ	-0.427839753	0.04950495
citric acid	MTCL1	-0.622109883	0.297029703
citric acid	ALDH7A1	-0.486621027	0.04950495
citric acid	FERMT2	-0.51694923	0.02970297
citric acid	FHL1	-0.431019061	0.613861386
citric acid	BRCA2	0.443530507	0.099009901
citric acid	SMARCA1	-0.44908443	0.108910891
citric acid	LOX	-0.584860088	0.04950495
citric acid	FADS3	-0.477056846	0.03960396
citric acid	LAMB2	-0.427381946	0.00990099
citric acid	MICU1	-0.441798801	0.178217822
citric acid	DBN1	-0.444741437	0.356435644
citric acid	HOMER2	-0.426118604	0.237623762
citric acid	MYOF	-0.45578881	0.03960396
citric acid	GPR135	-0.429403292	0.148514851
citric acid	C3	-0.440517078	0.00990099
citric acid	TEX10	0.426364742	0.128712871
citric acid	CCDC92	-0.433231053	0.02970297
citric acid	TNFRSF12A	-0.45128945	0.01980198
citric acid	DRAM1	-0.511006635	0.128712871
citric acid	FNDC4	-0.43788868	0.386138614
citric acid	DSE	-0.505147137	0.03960396
citric acid	FHOD3	-0.438713465	0.03960396
citric acid	PPCDC	0.442115948	0.089108911
citric acid	ABHD8	-0.486444174	0.316831683
citric acid	CNTNAP1	-0.435218292	0.108910891
citric acid	CLCF1	-0.466548234	0.00990099
citric acid	FJX1	-0.43316058	0.188118812
citric acid	ARSJ	-0.555996078	0.178217822
citric acid	SLC2A6	-0.474512386	0.237623762
citric acid	LRP12	-0.430281961	0.03960396
citric acid	BICC1	-0.536252884	0.059405941
citric acid	NUAK2	-0.477914979	0.069306931
citric acid	SYNC	-0.594401641	0.316831683
citric acid	KCNIP1	-0.458767867	0.059405941
citric acid	OR2S2	-0.451555146	0.257425743
citric acid	SPRY4	0.451878702	0.108910891
citric acid	PARD3	-0.44704585	0.04950495
citric acid	VCAN	-0.475383687	0.02970297
citric acid	AMIGO2	-0.601007484	0.217821782
citric acid	PMEPA1	-0.546027751	0.376237624
citric acid	RSL24D1	0.427729566	0.01980198
citric acid	ST6GALNAC6	-0.469570803	0.148514851
citric acid	ABHD10	0.458544347	0.158415842
citric acid	PDGFC	-0.521114629	0.02970297
citric acid	EIF2A	0.44623496	0.217821782
citric acid	MESDC1	0.430393281	0.00990099
citric acid	FERMT3	0.434131412	0.059405941
citric acid	GLIS2	-0.46181843	0.04950495
citric acid	LYAR	0.461815507	0.227722772
citric acid	AMN	0.458719138	0.415841584
citric acid	CABYR	-0.446824138	0.158415842
citric acid	REPS1	0.42922472	0.01980198
citric acid	PIM3	0.429356009	0.02970297
citric acid	UBALD2	0.514375489	0.00990099
citric acid	MYLK	-0.530340992	0.02970297
citric acid	CHCHD10	0.459206669	0.306930693
citric acid	LOC102723897	0.436552538	0.455445545
citric acid	EDIL3	-0.506475038	0.099009901
citric acid	CGNL1	-0.42786424	0.01980198
citric acid	MAP1B	-0.510332387	0.346534653
citric acid	LZIC	0.42472356	0.198019802
citric acid	NEXN	-0.510520957	0.118811881
citric acid	IL7R	-0.442916148	0.198019802
citric acid	COL8A1	-0.503808619	0.03960396
citric acid	FAM118A	0.454692266	0.217821782
citric acid	FGFR1	-0.433864464	0.207920792
citric acid	FAM46C	0.430218373	0.069306931
citric acid	INHBA	-0.449247927	0.04950495
citric acid	NFXL1	0.436329498	0.069306931
citric acid	TCEAL3	-0.435228967	0.00990099
citric acid	SLC29A4	-0.449770492	0.623762376
citric acid	L3HYPDH	-0.444887727	0.306930693
citric acid	GPR176	-0.504815383	0.04950495
citric acid	LAYN	-0.465050261	0.02970297
citric acid	CLMP	-0.471872412	0.01980198
citric acid	TGFB2	-0.532418723	0.168316832
citric acid	CNN3	-0.45297868	0.00990099
citric acid	CRIM1	-0.551497106	0.168316832
citric acid	CRACR2A	0.446297429	0.247524752
citric acid	ADRBK2	0.440968339	0.158415842
citric acid	USP16	0.465201019	0.03960396
citric acid	MXD1	0.525492832	0.366336634
citric acid	ADAMTS15	-0.447801093	0.158415842
citric acid	JPH2	-0.503402063	0.168316832
citric acid	KLHL17	0.43378987	0.237623762
citric acid	SERTAD4-AS1	-0.508650746	0.118811881
citric acid	GLIS3	-0.507958508	0.00990099
citric acid	DKK3	-0.623476848	0.346534653
citric acid	LINC01119	-0.442669592	0.623762376
citric acid	ZNF883	-0.436481112	0.108910891
citric acid	SFXN4	0.431631888	0.158415842
citric acid	TIMP2	-0.457272264	0.03960396
citric acid	CHRM1	0.447463691	0.00990099
citric acid	TENM2	-0.524125396	0.02970297
citric acid	HDAC10	0.443820212	0.168316832
citric acid	CFL2	-0.476730295	0.01980198
citric acid	LOC115110	0.493987101	0.267326733
citric acid	RBM24	-0.562639881	0.247524752
citric acid	CCDC58	0.454782085	0.01980198
citric acid	GALM	0.470310342	0.03960396
citric acid	NRROS	0.490528946	0.099009901
citric acid	1-Mar	-0.49530716	0.702970297
citric acid	ACVR2B	0.444115037	0.02970297
citric acid	ASAP1	-0.45902642	0.138613861
citric acid	LOC100288911	-0.594350915	0.257425743
citric acid	FZD2	-0.446718749	0.178217822
citric acid	TMEM130	-0.432203439	0.316831683
citric acid	TPM1	-0.547129051	0.079207921
citric acid	SETDB2	0.464060953	0.069306931
citric acid	TMEM33	0.430282916	0.04950495
citric acid	OARD1	0.574811154	0.356435644
citric acid	RNF138	0.438124037	0.089108911
citric acid	KBTBD8	0.446129803	0.079207921
citric acid	SPATS1	0.487005904	0.089108911
citric acid	KCTD4	-0.46118403	0.386138614
citric acid	C11orf70	-0.454427333	0.079207921
citric acid	RBMS3	-0.45148458	0.02970297
citric acid	CNTRL	0.432096489	0.00990099
citric acid	GJC1	-0.501762435	0.326732673
citric acid	DDAH1	-0.490495489	0.099009901
citric acid	CD24	-0.465653342	0.118811881
citric acid	CHST3	-0.585314951	0.148514851
citric acid	CACNB3	-0.455063718	0.148514851
citric acid	ITSN1	-0.443128915	0.128712871
citric acid	ARHGAP25	0.4558047	0.099009901
citric acid	PTPN21	-0.496946344	0.069306931
citric acid	SYDE1	-0.492479811	0.03960396
citric acid	EHD2	-0.424819347	0.03960396
citric acid	HCFC1R1	-0.432027791	0.138613861
citric acid	DTX3	-0.509196267	0.198019802
citric acid	GGA1	0.507250078	0.178217822
citric acid	DENND2A	-0.499153624	0.138613861
citric acid	LRCH4	0.458844242	0.138613861
trans-4-hydroxyproline	EIF3D	0.567918571	0.504950495
trans-4-hydroxyproline	RPL11	0.446314539	0.118811881
trans-4-hydroxyproline	RPL24	0.457610252	0.267326733
trans-4-hydroxyproline	RPL34	0.51958414	0.178217822
trans-4-hydroxyproline	NARS	0.466128178	0.396039604
trans-4-hydroxyproline	RPL19	0.453844644	0.188118812
trans-4-hydroxyproline	RPL9	0.459040307	0.079207921
trans-4-hydroxyproline	RPL6	0.510726166	0.158415842
trans-4-hydroxyproline	ACTN4	-0.465595568	0.138613861
trans-4-hydroxyproline	LAPTM4A	-0.459387376	0.00990099
trans-4-hydroxyproline	PEA15	-0.47453421	0.069306931
trans-4-hydroxyproline	PALLD	-0.462857617	0.00990099
trans-4-hydroxyproline	DAP	-0.433045774	0.03960396
trans-4-hydroxyproline	ARF4	-0.493647433	0.04950495
trans-4-hydroxyproline	ERP29	0.511175544	0.821782178
trans-4-hydroxyproline	ILK	-0.446503998	0.138613861
trans-4-hydroxyproline	ATP5B	0.439204426	0.297029703
trans-4-hydroxyproline	UCHL1	-0.468251001	0.01980198
trans-4-hydroxyproline	ITGA3	-0.608001638	0.168316832
trans-4-hydroxyproline	IGFBP4	-0.441932218	0.198019802
trans-4-hydroxyproline	PPP4R1	-0.487416892	0.089108911
trans-4-hydroxyproline	GJA1	-0.66600813	0.099009901
trans-4-hydroxyproline	CLCN3	0.489523216	0.128712871
trans-4-hydroxyproline	FAM127A	-0.454310152	0.089108911
trans-4-hydroxyproline	ALCAM	-0.526042644	0.178217822
trans-4-hydroxyproline	SDC4	-0.433002565	0.00990099
trans-4-hydroxyproline	NDUFAB1	0.481444476	0.623762376
trans-4-hydroxyproline	MVP	-0.48365412	0.03960396
trans-4-hydroxyproline	PDGFRB	-0.492074165	0.00990099
trans-4-hydroxyproline	SNAP25	-0.455011815	0.01980198
trans-4-hydroxyproline	TNFAIP2	-0.57749225	0.079207921
trans-4-hydroxyproline	PLOD2	-0.428177428	0.00990099
trans-4-hydroxyproline	SERPINE1	-0.535987523	0.128712871
trans-4-hydroxyproline	TOPBP1	0.445637129	0.069306931
trans-4-hydroxyproline	AXL	-0.586235711	0.00990099
trans-4-hydroxyproline	LIG1	0.465403611	0.108910891
trans-4-hydroxyproline	GPC1	-0.605255601	0.277227723
trans-4-hydroxyproline	HEXIM1	-0.442451684	0.079207921
trans-4-hydroxyproline	AMOTL2	-0.5661969	0.02970297
trans-4-hydroxyproline	MTIF2	0.507612552	0.574257426
trans-4-hydroxyproline	MAP2K4	-0.445438696	0.326732673
trans-4-hydroxyproline	STC2	-0.463393915	0.03960396
trans-4-hydroxyproline	AFAP1	-0.444031996	0.079207921
trans-4-hydroxyproline	LOXL1	-0.540014493	0.02970297
trans-4-hydroxyproline	FSTL3	-0.500175077	0.01980198
trans-4-hydroxyproline	DFNA5	-0.433297419	0.02970297
trans-4-hydroxyproline	ARHGEF17	-0.536326735	0.089108911
trans-4-hydroxyproline	CTSO	-0.443550846	0.188118812
trans-4-hydroxyproline	DNAJB4	-0.538439817	0.03960396
trans-4-hydroxyproline	IGFBP6	-0.508915278	0.099009901
trans-4-hydroxyproline	VRK1	0.456579574	0.00990099
trans-4-hydroxyproline	ARHGAP29	-0.608326949	0.227722772
trans-4-hydroxyproline	RFC4	0.459354588	0.01980198
trans-4-hydroxyproline	TOE1	0.465841627	0.207920792
trans-4-hydroxyproline	FILIP1L	-0.432835607	0.118811881
trans-4-hydroxyproline	DBF4	0.435096605	0.297029703
trans-4-hydroxyproline	PKMYT1	0.487606559	0.108910891
trans-4-hydroxyproline	S100A2	-0.544323195	0.118811881
trans-4-hydroxyproline	CD151	-0.542149964	0.128712871
trans-4-hydroxyproline	RGS4	-0.442234483	0.079207921
trans-4-hydroxyproline	TRIM16	-0.538038753	0.079207921
trans-4-hydroxyproline	F3	-0.427929487	0.04950495
trans-4-hydroxyproline	LDOC1	-0.439302807	0.01980198
trans-4-hydroxyproline	SLC16A2	-0.564600201	0.01980198
trans-4-hydroxyproline	NUAK1	-0.597878118	0.00990099
trans-4-hydroxyproline	DKK1	-0.533964761	0.247524752
trans-4-hydroxyproline	TMEM186	0.426782463	0.574257426
trans-4-hydroxyproline	STX8	-0.449361492	0.089108911
trans-4-hydroxyproline	CDK8	0.427976153	0.217821782
trans-4-hydroxyproline	PFN2	-0.480419939	0.02970297
trans-4-hydroxyproline	NKRF	0.452408758	0.04950495
trans-4-hydroxyproline	RAD51	0.516105712	0.069306931
trans-4-hydroxyproline	AOX1	-0.473851748	0.207920792
trans-4-hydroxyproline	ORC1	0.440122518	0.03960396
trans-4-hydroxyproline	GFPT2	-0.497776421	0.346534653
trans-4-hydroxyproline	IL6	-0.443779914	0.089108911
trans-4-hydroxyproline	MN1	-0.529913226	0.079207921
trans-4-hydroxyproline	SNX7	-0.451127017	0.02970297
trans-4-hydroxyproline	HRH1	-0.483514779	0.03960396
trans-4-hydroxyproline	CPA4	-0.479629373	0.237623762
trans-4-hydroxyproline	ECM2	-0.446022878	0.03960396
trans-4-hydroxyproline	PTX3	-0.570545555	0.237623762
trans-4-hydroxyproline	CHST7	-0.463770303	0.00990099
trans-4-hydroxyproline	OXTR	-0.489340406	0.02970297
trans-4-hydroxyproline	PDE6H	-0.434399136	0.316831683
trans-4-hydroxyproline	BMP1	-0.454671786	0.00990099
trans-4-hydroxyproline	TNFRSF1A	-0.448856204	0.069306931
trans-4-hydroxyproline	MUTYH	0.521478586	0.336633663
trans-4-hydroxyproline	PSG4	-0.489913429	0.514851485
trans-4-hydroxyproline	FLNB	-0.535752569	0.089108911
trans-4-hydroxyproline	HADHA	0.527346168	0.465346535
trans-4-hydroxyproline	PTRF	-0.496758561	0.138613861
trans-4-hydroxyproline	ANXA2P2	-0.508029576	0.00990099
trans-4-hydroxyproline	RNF11	-0.530143375	0.079207921
trans-4-hydroxyproline	TGFBR2	-0.427672449	0.079207921
trans-4-hydroxyproline	CRIP2	-0.464578827	0.01980198
trans-4-hydroxyproline	FBXL5	-0.464379369	0.099009901
trans-4-hydroxyproline	PINK1	-0.495511862	0.118811881
trans-4-hydroxyproline	TXN2	0.524279143	0.326732673
trans-4-hydroxyproline	CTGF	-0.59906098	0.168316832
trans-4-hydroxyproline	SART3	0.430541698	0.138613861
trans-4-hydroxyproline	NDRG4	-0.499011901	0.04950495
trans-4-hydroxyproline	C10orf10	-0.496820031	0.01980198
trans-4-hydroxyproline	CETN2	-0.455212916	0.138613861
trans-4-hydroxyproline	SORBS3	-0.470093295	0.138613861
trans-4-hydroxyproline	B4GALT2	-0.445017453	0.108910891
trans-4-hydroxyproline	CREB3	-0.537950562	0.287128713
trans-4-hydroxyproline	POFUT2	-0.438529058	0.128712871
trans-4-hydroxyproline	SLC9A3R2	-0.543295121	0.00990099
trans-4-hydroxyproline	VEGFC	-0.479342646	0.079207921
trans-4-hydroxyproline	SH3GLB1	-0.42963976	0.227722772
trans-4-hydroxyproline	SEC23B	0.495504942	0.059405941
trans-4-hydroxyproline	CYR61	-0.675016501	0.336633663
trans-4-hydroxyproline	ANXA2P1	-0.508709752	0.188118812
trans-4-hydroxyproline	PLAU	-0.546096475	0.04950495
trans-4-hydroxyproline	POLR2L	-0.429150589	0.346534653
trans-4-hydroxyproline	PTHLH	-0.472278498	0.386138614
trans-4-hydroxyproline	CDK2	0.442059774	0.02970297
trans-4-hydroxyproline	CSF1	-0.442504474	0.217821782
trans-4-hydroxyproline	BRCA1	0.57676854	0.267326733
trans-4-hydroxyproline	MYH9	-0.478935368	0.01980198
trans-4-hydroxyproline	IGFBP5	-0.489350943	0.03960396
trans-4-hydroxyproline	COL4A2	-0.47441198	0.069306931
trans-4-hydroxyproline	COL4A1	-0.529269841	0.02970297
trans-4-hydroxyproline	KCTD12	-0.48372734	0.514851485
trans-4-hydroxyproline	IFITM3	-0.474269956	0.148514851
trans-4-hydroxyproline	NRP1	-0.551267149	0.03960396
trans-4-hydroxyproline	KIF1BP	-0.430406786	0.089108911
trans-4-hydroxyproline	TFE3	-0.495223051	0.00990099
trans-4-hydroxyproline	COL5A1	-0.503439825	0.148514851
trans-4-hydroxyproline	RRAS2	-0.441156231	0.00990099
trans-4-hydroxyproline	RRAS	-0.586226978	0.069306931
trans-4-hydroxyproline	DNAJB5	-0.447553651	0.277227723
trans-4-hydroxyproline	PAQR4	0.424946289	0.00990099
trans-4-hydroxyproline	SEC23A	-0.47080026	0.079207921
trans-4-hydroxyproline	AHNAK2	-0.496912309	0.01980198
trans-4-hydroxyproline	HEG1	-0.515702676	0.059405941
trans-4-hydroxyproline	OLFML2A	-0.498561918	0.178217822
trans-4-hydroxyproline	JUN	-0.446450723	0.01980198
trans-4-hydroxyproline	WNT5A	-0.624255157	0.099009901
trans-4-hydroxyproline	ANXA2	-0.459997652	0.01980198
trans-4-hydroxyproline	ATP5A1	0.479327369	0.544554455
trans-4-hydroxyproline	H2AFZ	0.468310484	0.089108911
trans-4-hydroxyproline	RPS7	0.451806558	0.326732673
trans-4-hydroxyproline	LIAS	0.475360656	0.376237624
trans-4-hydroxyproline	BEAN1	-0.428942235	0.356435644
trans-4-hydroxyproline	MEIS3P1	-0.424637184	0.069306931
trans-4-hydroxyproline	FERMT2	-0.553526402	0.118811881
trans-4-hydroxyproline	C1QBP	0.467170766	0.316831683
trans-4-hydroxyproline	PDLIM7	-0.433097404	0.02970297
trans-4-hydroxyproline	BIN1	-0.426014136	0.069306931
trans-4-hydroxyproline	FLNA	-0.48873099	0.00990099
trans-4-hydroxyproline	FEZ2	-0.452945605	0.178217822
trans-4-hydroxyproline	EXOSC8	0.553836567	0.415841584
trans-4-hydroxyproline	SMARCA1	-0.487995711	0.108910891
trans-4-hydroxyproline	LOX	-0.624070867	0.247524752
trans-4-hydroxyproline	PSMD5	0.443981424	0.495049505
trans-4-hydroxyproline	DLEU2L	0.435609061	0.01980198
trans-4-hydroxyproline	LAMB2	-0.526261529	0.04950495
trans-4-hydroxyproline	RGS7	-0.444938484	0.03960396
trans-4-hydroxyproline	TSPY1	-0.44051978	0.03960396
trans-4-hydroxyproline	AGRN	-0.572682971	0.217821782
trans-4-hydroxyproline	MYOF	-0.546291947	0.227722772
trans-4-hydroxyproline	EIF3L	0.467610462	0.366336634
trans-4-hydroxyproline	RAB31	-0.507529349	0.128712871
trans-4-hydroxyproline	C3	-0.519227083	0.059405941
trans-4-hydroxyproline	TEX10	0.430734674	0.069306931
trans-4-hydroxyproline	CCDC92	-0.434495408	0.00990099
trans-4-hydroxyproline	PNMA1	-0.436921126	0.00990099
trans-4-hydroxyproline	SMAD3	-0.473450444	0.108910891
trans-4-hydroxyproline	TNFRSF12A	-0.487630191	0.02970297
trans-4-hydroxyproline	CMC2	0.449544878	0.01980198
trans-4-hydroxyproline	RFWD3	0.434044129	0.01980198
trans-4-hydroxyproline	PPP1R13L	-0.507536134	0.099009901
trans-4-hydroxyproline	FASTKD1	0.52013489	0.435643564
trans-4-hydroxyproline	PPCDC	0.453830309	0.01980198
trans-4-hydroxyproline	GAR1	0.499856934	0.534653465
trans-4-hydroxyproline	CCNJL	-0.429629961	0.089108911
trans-4-hydroxyproline	CLCF1	-0.549621616	0.00990099
trans-4-hydroxyproline	SH2D4A	-0.449768319	0.00990099
trans-4-hydroxyproline	SLFN12	-0.463131032	0.247524752
trans-4-hydroxyproline	ARSJ	-0.474518718	0.00990099
trans-4-hydroxyproline	SLC2A6	-0.446820892	0.326732673
trans-4-hydroxyproline	LRP12	-0.445749896	0.089108911
trans-4-hydroxyproline	SYNC	-0.494265709	0.02970297
trans-4-hydroxyproline	OR2S2	-0.457072088	0.118811881
trans-4-hydroxyproline	PARD3	-0.454765946	0.01980198
trans-4-hydroxyproline	HMGN5	0.472296632	0.287128713
trans-4-hydroxyproline	ZDHHC11B	0.525578631	0.079207921
trans-4-hydroxyproline	COL5A2	-0.428146735	0.069306931
trans-4-hydroxyproline	AMIGO2	-0.582747608	0.02970297
trans-4-hydroxyproline	PMEPA1	-0.462353841	0.03960396
trans-4-hydroxyproline	LIMA1	-0.439304506	0.297029703
trans-4-hydroxyproline	RSL24D1	0.557928471	0.485148515
trans-4-hydroxyproline	UBA5	0.432044639	0.287128713
trans-4-hydroxyproline	XPO4	0.46186031	0.089108911
trans-4-hydroxyproline	DTL	0.438937528	0.02970297
trans-4-hydroxyproline	PDGFC	-0.640961464	0.128712871
trans-4-hydroxyproline	XPO5	0.451087328	0.108910891
trans-4-hydroxyproline	HDHD2	0.435936907	0.118811881
trans-4-hydroxyproline	MTFP1	0.460106344	0.237623762
trans-4-hydroxyproline	MESDC1	0.47993212	0.04950495
trans-4-hydroxyproline	NTN4	-0.652064871	0.405940594
trans-4-hydroxyproline	GLIS2	-0.434948514	0.02970297
trans-4-hydroxyproline	COQ3	0.427390687	0.118811881
trans-4-hydroxyproline	DOK3	0.482067916	0.118811881
trans-4-hydroxyproline	UQCR11	0.450510686	0.03960396
trans-4-hydroxyproline	GSG2	0.424917684	0.01980198
trans-4-hydroxyproline	FAM178B	0.476573503	0.099009901
trans-4-hydroxyproline	SCARA3	-0.471169061	0.118811881
trans-4-hydroxyproline	PINX1	0.446805576	0.03960396
trans-4-hydroxyproline	MIEF1	0.500421647	0.099009901
trans-4-hydroxyproline	BACE1	-0.463530235	0.00990099
trans-4-hydroxyproline	STK26	0.471104339	0.059405941
trans-4-hydroxyproline	TBC1D14	0.43704824	0.02970297
trans-4-hydroxyproline	PACS1	-0.427561587	0.277227723
trans-4-hydroxyproline	FAM96A	0.488550251	0.02970297
trans-4-hydroxyproline	UBALD2	0.562762328	0.168316832
trans-4-hydroxyproline	EGFR	-0.512504143	0.079207921
trans-4-hydroxyproline	CPSF3	0.449355565	0.227722772
trans-4-hydroxyproline	MRRF	0.440361215	0.346534653
trans-4-hydroxyproline	RPS19BP1	0.476879711	0.237623762
trans-4-hydroxyproline	SLC44A2	-0.469832942	0.267326733
trans-4-hydroxyproline	FBLIM1	-0.446491779	0.069306931
trans-4-hydroxyproline	RBMS1	-0.45328666	0.316831683
trans-4-hydroxyproline	EDIL3	-0.486061682	0.03960396
trans-4-hydroxyproline	MIR100HG	-0.478151697	0.118811881
trans-4-hydroxyproline	TWSG1	-0.483964361	0.069306931
trans-4-hydroxyproline	CCNT1	0.449274125	0.128712871
trans-4-hydroxyproline	ZCCHC9	0.59029202	0.138613861
trans-4-hydroxyproline	TOP1MT	0.429256832	0.089108911
trans-4-hydroxyproline	VASN	-0.587547787	0.346534653
trans-4-hydroxyproline	NEXN	-0.466701077	0.128712871
trans-4-hydroxyproline	GLIPR1	-0.477670296	0.198019802
trans-4-hydroxyproline	EYA3	0.428174231	0.03960396
trans-4-hydroxyproline	IL7R	-0.487894005	0.148514851
trans-4-hydroxyproline	COL8A1	-0.491399205	0.03960396
trans-4-hydroxyproline	SLC18B1	0.432038655	0.00990099
trans-4-hydroxyproline	CLIP4	-0.517410013	0.227722772
trans-4-hydroxyproline	RMI2	0.548464979	0.316831683
trans-4-hydroxyproline	SLC9A7	-0.47225631	0.316831683
trans-4-hydroxyproline	FOXN2	0.483264982	0.168316832
trans-4-hydroxyproline	FST	-0.460896927	0.03960396
trans-4-hydroxyproline	LINC00909	0.444829828	0.247524752
trans-4-hydroxyproline	SSPN	-0.441684165	0.099009901
trans-4-hydroxyproline	LINC01279	-0.51907889	0.00990099
trans-4-hydroxyproline	STAU2	-0.438696288	0.089108911
trans-4-hydroxyproline	C15orf52	-0.477501188	0.099009901
trans-4-hydroxyproline	TCEAL3	-0.490832493	0.02970297
trans-4-hydroxyproline	PXN-AS1	0.453166374	0.722772277
trans-4-hydroxyproline	VGLL3	-0.48649324	0.069306931
trans-4-hydroxyproline	WTIP	-0.46451416	0.069306931
trans-4-hydroxyproline	ZNF689	0.440057564	0.00990099
trans-4-hydroxyproline	FBXL18	-0.424838451	0.099009901
trans-4-hydroxyproline	CBX4	0.443349669	0.168316832
trans-4-hydroxyproline	MRPS30	0.444356165	0.267326733
trans-4-hydroxyproline	GPR176	-0.506898107	0.059405941
trans-4-hydroxyproline	TMEM68	0.427712253	0.108910891
trans-4-hydroxyproline	BCL9L	-0.481589978	0.495049505
trans-4-hydroxyproline	LAYN	-0.578397342	0.287128713
trans-4-hydroxyproline	TGFB2	-0.545275218	0.059405941
trans-4-hydroxyproline	ABHD12	-0.484964626	0.04950495
trans-4-hydroxyproline	FOSL2	-0.506939878	0.059405941
trans-4-hydroxyproline	LHX4-AS1	0.425012725	0.237623762
trans-4-hydroxyproline	CRIM1	-0.582120956	0.128712871
trans-4-hydroxyproline	ADAMTS15	-0.464931057	0.148514851
trans-4-hydroxyproline	PRSS23	-0.582010011	0.277227723
trans-4-hydroxyproline	EXT1	-0.430289416	0.059405941
trans-4-hydroxyproline	GLIS3	-0.567196829	0.03960396
trans-4-hydroxyproline	SVIP	0.440052245	0.376237624
trans-4-hydroxyproline	MBLAC2	0.442812155	0.108910891
trans-4-hydroxyproline	SBNO1	0.446867371	0.267326733
trans-4-hydroxyproline	DKK3	-0.522379895	0.01980198
trans-4-hydroxyproline	ASCL5	0.426521581	0.079207921
trans-4-hydroxyproline	CENPH	0.490215259	0.168316832
trans-4-hydroxyproline	KRT80	-0.472188998	0.01980198
trans-4-hydroxyproline	TENM2	-0.527764294	0.059405941
trans-4-hydroxyproline	ISLR	0.460972628	0.178217822
trans-4-hydroxyproline	ADGRE2	0.469120509	0.297029703
trans-4-hydroxyproline	DST	-0.440491326	0.089108911
trans-4-hydroxyproline	LZTS2	-0.463279358	0.069306931
trans-4-hydroxyproline	KIAA1257	0.441002379	0.584158416
trans-4-hydroxyproline	SOCS2	0.427365211	0.188118812
trans-4-hydroxyproline	BAD	0.430992351	0.00990099
trans-4-hydroxyproline	LOXL1-AS1	-0.428753771	0.059405941
trans-4-hydroxyproline	EEPD1	0.446216871	0.01980198
trans-4-hydroxyproline	CFL2	-0.45600414	0.01980198
trans-4-hydroxyproline	HAUS6	0.4700745	0.198019802
trans-4-hydroxyproline	TGM6	0.446339507	0.00990099
trans-4-hydroxyproline	RBM24	-0.446252771	0.02970297
trans-4-hydroxyproline	REEP3	-0.547507206	0.217821782
trans-4-hydroxyproline	TAF4B	0.526474332	0.128712871
trans-4-hydroxyproline	TATDN3	0.446425954	0.069306931
trans-4-hydroxyproline	NIFK-AS1	0.464237682	0.227722772
trans-4-hydroxyproline	TMEM209	0.439013509	0.544554455
trans-4-hydroxyproline	RNF125	0.527127926	0.04950495
trans-4-hydroxyproline	CCDC112	0.427461137	0.267326733
trans-4-hydroxyproline	CCDC58	0.565283561	0.336633663
trans-4-hydroxyproline	NRROS	0.496718315	0.02970297
trans-4-hydroxyproline	NEU3	0.503044354	0.148514851
trans-4-hydroxyproline	PAXIP1-AS1	0.486245747	0.118811881
trans-4-hydroxyproline	CCDC138	0.435289205	0.237623762
trans-4-hydroxyproline	TCFL5	0.5233301	0.089108911
trans-4-hydroxyproline	CHD1	0.472538616	0.089108911
trans-4-hydroxyproline	MXRA7	-0.526280276	0.237623762
trans-4-hydroxyproline	AP4B1	0.494315179	0.148514851
trans-4-hydroxyproline	LOC100288911	-0.566076074	0.079207921
trans-4-hydroxyproline	INTS9	0.448101825	0.00990099
trans-4-hydroxyproline	TPBGL	0.583244993	0.01980198
trans-4-hydroxyproline	FAM86B3P	0.440362123	0.00990099
trans-4-hydroxyproline	ARV1	0.49762749	0.227722772
trans-4-hydroxyproline	PHLDB2	-0.466241294	0.02970297
trans-4-hydroxyproline	CA8	0.458521645	0.069306931
trans-4-hydroxyproline	QDPR	0.452364614	0.069306931
trans-4-hydroxyproline	TPM1	-0.477039869	0.03960396
trans-4-hydroxyproline	SETDB2	0.464416813	0.02970297
trans-4-hydroxyproline	OARD1	0.474207603	0.00990099
trans-4-hydroxyproline	ZNF404	-0.438985078	0.03960396
trans-4-hydroxyproline	RNF138	0.430902435	0.04950495
trans-4-hydroxyproline	ZNF397	0.442651867	0.465346535
trans-4-hydroxyproline	CEP152	0.512021209	0.128712871
trans-4-hydroxyproline	KBTBD8	0.48289383	0.069306931
trans-4-hydroxyproline	ADAMTSL1	-0.446478422	0.089108911
trans-4-hydroxyproline	GNPTAB	0.433969361	0.02970297
trans-4-hydroxyproline	LYRM7	0.456399584	0.069306931
trans-4-hydroxyproline	TSC22D2	-0.471373237	0.148514851
trans-4-hydroxyproline	ZFYVE16	0.491520915	0.099009901
trans-4-hydroxyproline	C11orf70	-0.443117072	0.267326733
trans-4-hydroxyproline	LOC100505549	0.461084998	0.415841584
trans-4-hydroxyproline	MBD1	0.505423791	0.425742574
trans-4-hydroxyproline	CSMD1	0.457313946	0.00990099
trans-4-hydroxyproline	ABHD4	-0.428459239	0.01980198
trans-4-hydroxyproline	RBMS3	-0.49980635	0.089108911
trans-4-hydroxyproline	ING3	0.512993971	0.316831683
trans-4-hydroxyproline	FANCD2	0.457133572	0.069306931
trans-4-hydroxyproline	KLHL8	0.425520521	0.079207921
trans-4-hydroxyproline	LMO7	-0.426590179	0.287128713
trans-4-hydroxyproline	AP1AR	0.454144439	0.158415842
trans-4-hydroxyproline	ATG10	0.438431255	0.108910891
trans-4-hydroxyproline	FBXO7	0.47119999	0.089108911
trans-4-hydroxyproline	DDAH1	-0.506513767	0.108910891
trans-4-hydroxyproline	HELQ	0.489581005	0.138613861
trans-4-hydroxyproline	BRAF	0.426521618	0.257425743
trans-4-hydroxyproline	SLC1A4	0.574761473	0.217821782
trans-4-hydroxyproline	PTPN14	-0.427556301	0.00990099
trans-4-hydroxyproline	GLRB	-0.434001825	0.059405941
trans-4-hydroxyproline	PVR	-0.461254242	0.089108911
trans-4-hydroxyproline	RBMS2	-0.44002927	0.069306931
trans-4-hydroxyproline	PACS2	-0.434003126	0.02970297
trans-4-hydroxyproline	MAPK7	-0.45368225	0.693069307
trans-4-hydroxyproline	SIPA1L3	-0.512732387	0.059405941
trans-4-hydroxyproline	BCAM	-0.535583667	0.128712871
trans-4-hydroxyproline	PHF1	-0.433528565	0.237623762
trans-4-hydroxyproline	PTPN21	-0.481832496	0.069306931
trans-4-hydroxyproline	GGA1	0.500475168	0.00990099
4-Guanidinobutanoic acid	EIF3D	0.425912039	0.00990099
4-Guanidinobutanoic acid	SEPHS2	0.437571998	0.198019802
4-Guanidinobutanoic acid	MDH1	0.456656134	0.02970297
4-Guanidinobutanoic acid	ITGA3	-0.483952943	0.01980198
4-Guanidinobutanoic acid	PODXL	-0.474743977	0.04950495
4-Guanidinobutanoic acid	PPP4R1	-0.508964798	0.198019802
4-Guanidinobutanoic acid	MXI1	0.432838534	0.099009901
4-Guanidinobutanoic acid	SNAP25	-0.45842561	0.04950495
4-Guanidinobutanoic acid	TNFAIP2	-0.489073446	0.01980198
4-Guanidinobutanoic acid	SERPINE1	-0.499375901	0.04950495
4-Guanidinobutanoic acid	AXL	-0.53289696	0.01980198
4-Guanidinobutanoic acid	DRAP1	-0.458745503	0.108910891
4-Guanidinobutanoic acid	EPHA2	-0.458376007	0.00990099
4-Guanidinobutanoic acid	LOXL1	-0.522021489	0.03960396
4-Guanidinobutanoic acid	DNAJB4	-0.479685853	0.01980198
4-Guanidinobutanoic acid	ARHGAP29	-0.488064842	0.01980198
4-Guanidinobutanoic acid	CYP27A1	0.516595477	0.01980198
4-Guanidinobutanoic acid	NID2	-0.43506304	0.059405941
4-Guanidinobutanoic acid	S100A2	-0.518371975	0.079207921
4-Guanidinobutanoic acid	SLC16A2	-0.49644223	0.00990099
4-Guanidinobutanoic acid	NUAK1	-0.567408273	0.099009901
4-Guanidinobutanoic acid	DPYD	-0.514162998	0.217821782
4-Guanidinobutanoic acid	AOX1	-0.456590472	0.148514851
4-Guanidinobutanoic acid	TESK2	0.473200532	0.04950495
4-Guanidinobutanoic acid	HRH1	-0.430595631	0.03960396
4-Guanidinobutanoic acid	CLGN	-0.440106283	0.099009901
4-Guanidinobutanoic acid	SLC22A18AS	0.425163713	0.336633663
4-Guanidinobutanoic acid	PTX3	-0.508271781	0.079207921
4-Guanidinobutanoic acid	OXTR	-0.479551975	0.04950495
4-Guanidinobutanoic acid	GPR19	0.462531371	0.04950495
4-Guanidinobutanoic acid	OXT	-0.443837279	0.237623762
4-Guanidinobutanoic acid	TNFRSF1A	-0.437852116	0.03960396
4-Guanidinobutanoic acid	FOXG1	-0.424954959	0.04950495
4-Guanidinobutanoic acid	FLNB	-0.503218432	0.079207921
4-Guanidinobutanoic acid	PTRF	-0.428351016	0.00990099
4-Guanidinobutanoic acid	CTGF	-0.455132508	0.00990099
4-Guanidinobutanoic acid	TNFRSF14	0.439803172	0.00990099
4-Guanidinobutanoic acid	SLC9A3R2	-0.538970482	0.059405941
4-Guanidinobutanoic acid	CHTOP	-0.453609311	0.02970297
4-Guanidinobutanoic acid	VEGFC	-0.458885374	0.02970297
4-Guanidinobutanoic acid	CYR61	-0.587134269	0.059405941
4-Guanidinobutanoic acid	PLAU	-0.44159058	0.02970297
4-Guanidinobutanoic acid	COL4A1	-0.461517937	0.00990099
4-Guanidinobutanoic acid	MGAT5	0.434784194	0.04950495
4-Guanidinobutanoic acid	IFITM3	-0.451601663	0.079207921
4-Guanidinobutanoic acid	NRP1	-0.439386123	0.01980198
4-Guanidinobutanoic acid	TFE3	-0.471738406	0.02970297
4-Guanidinobutanoic acid	RRAS	-0.521513761	0.089108911
4-Guanidinobutanoic acid	DENND3	-0.434642538	0.128712871
4-Guanidinobutanoic acid	HRAS	-0.459374637	0.089108911
4-Guanidinobutanoic acid	HEG1	-0.470181208	0.03960396
4-Guanidinobutanoic acid	PSKH1	-0.465193261	0.435643564
4-Guanidinobutanoic acid	WNT5A	-0.605352182	0.059405941
4-Guanidinobutanoic acid	SAT1	0.469095081	0.376237624
4-Guanidinobutanoic acid	FERMT2	-0.508589325	0.01980198
4-Guanidinobutanoic acid	PDLIM7	-0.435508485	0.079207921
4-Guanidinobutanoic acid	DNAJB12	-0.45803735	0.069306931
4-Guanidinobutanoic acid	FLNA	-0.477690575	0.00990099
4-Guanidinobutanoic acid	LRRC42	-0.425933936	0.198019802
4-Guanidinobutanoic acid	LOX	-0.520099882	0.00990099
4-Guanidinobutanoic acid	KLHL35	-0.490174116	0.04950495
4-Guanidinobutanoic acid	GK3P	0.466588423	0.01980198
4-Guanidinobutanoic acid	GK	0.458937731	0.059405941
4-Guanidinobutanoic acid	AGRN	-0.44622892	0.00990099
4-Guanidinobutanoic acid	MYOF	-0.436430514	0.01980198
4-Guanidinobutanoic acid	C3	-0.459978765	0.00990099
4-Guanidinobutanoic acid	MAP7D1	-0.449545865	0.297029703
4-Guanidinobutanoic acid	CCDC92	-0.502683052	0.188118812
4-Guanidinobutanoic acid	PNMA1	-0.47452911	0.158415842
4-Guanidinobutanoic acid	SMAD3	-0.450198511	0.089108911
4-Guanidinobutanoic acid	SNX10	0.447277559	0.059405941
4-Guanidinobutanoic acid	TSSC4	-0.549735694	0.613861386
4-Guanidinobutanoic acid	CLCF1	-0.537615894	0.059405941
4-Guanidinobutanoic acid	SLC35G2	-0.502218014	0.465346535
4-Guanidinobutanoic acid	CRYL1	0.451777337	0.099009901
4-Guanidinobutanoic acid	GFOD2	-0.53828579	0.00990099
4-Guanidinobutanoic acid	PARD3	-0.482515223	0.02970297
4-Guanidinobutanoic acid	AMIGO2	-0.591925043	0.138613861
4-Guanidinobutanoic acid	MRPL44	0.427649454	0.00990099
4-Guanidinobutanoic acid	PDGFC	-0.583466599	0.089108911
4-Guanidinobutanoic acid	MESDC1	0.520127018	0.198019802
4-Guanidinobutanoic acid	NTN4	-0.53527352	0.03960396
4-Guanidinobutanoic acid	GLIS2	-0.424911826	0.00990099
4-Guanidinobutanoic acid	UQCR11	0.425339242	0.02970297
4-Guanidinobutanoic acid	FAM96A	0.508331633	0.138613861
4-Guanidinobutanoic acid	UBL7	0.446516393	0.237623762
4-Guanidinobutanoic acid	MGME1	0.464379519	0.00990099
4-Guanidinobutanoic acid	BCAT1	-0.429627626	0.01980198
4-Guanidinobutanoic acid	FGFR1	-0.441637093	0.306930693
4-Guanidinobutanoic acid	FAM78A	0.44427931	0.00990099
4-Guanidinobutanoic acid	VGLL3	-0.468380274	0.03960396
4-Guanidinobutanoic acid	WTIP	-0.528692223	0.584158416
4-Guanidinobutanoic acid	ZNF689	0.462679458	0.02970297
4-Guanidinobutanoic acid	SRRD	0.497287472	0.00990099
4-Guanidinobutanoic acid	PAQR8	0.432351159	0.099009901
4-Guanidinobutanoic acid	TGFB2	-0.431452047	0.01980198
4-Guanidinobutanoic acid	CRIM1	-0.429185528	0.01980198
4-Guanidinobutanoic acid	SAMD13	0.437236035	0.128712871
4-Guanidinobutanoic acid	FAM212A	0.427574075	0.376237624
4-Guanidinobutanoic acid	CNTN3	0.449331491	0.00990099
4-Guanidinobutanoic acid	EXT1	-0.472276698	0.227722772
4-Guanidinobutanoic acid	GLIS3	-0.566517169	0.108910891
4-Guanidinobutanoic acid	SLCO5A1	0.454910744	0.01980198
4-Guanidinobutanoic acid	CHRM1	0.581339214	0.128712871
4-Guanidinobutanoic acid	KRT80	-0.440402463	0.02970297
4-Guanidinobutanoic acid	RASSF3	0.479155873	0.00990099
4-Guanidinobutanoic acid	TGM6	0.52610785	0.158415842
4-Guanidinobutanoic acid	XIRP1	0.446222694	0.207920792
4-Guanidinobutanoic acid	RNF125	0.519398405	0.03960396
4-Guanidinobutanoic acid	CCDC58	0.455471369	0.00990099
4-Guanidinobutanoic acid	NRROS	0.480270284	0.04950495
4-Guanidinobutanoic acid	LOC100507537	0.44328818	0.603960396
4-Guanidinobutanoic acid	RAB27A	0.446825806	0.00990099
4-Guanidinobutanoic acid	ANKRD44	0.469546961	0.079207921
4-Guanidinobutanoic acid	AP4B1	0.476884803	0.138613861
4-Guanidinobutanoic acid	FAH	0.515886488	0.089108911
4-Guanidinobutanoic acid	LOC101929570	0.43834988	0.108910891
4-Guanidinobutanoic acid	MIR146A	0.452618925	0.00990099
4-Guanidinobutanoic acid	CA8	0.427369915	0.108910891
4-Guanidinobutanoic acid	QDPR	0.471624477	0.138613861
4-Guanidinobutanoic acid	OARD1	0.437851063	0.00990099
4-Guanidinobutanoic acid	AGAP3	0.483577176	0.02970297
4-Guanidinobutanoic acid	TNIK	0.440487497	0.03960396
4-Guanidinobutanoic acid	STK32A	0.431662664	0.00990099
4-Guanidinobutanoic acid	LOC102724880	0.430026634	0.03960396
4-Guanidinobutanoic acid	GNPTAB	0.472297488	0.257425743
4-Guanidinobutanoic acid	ZFYVE16	0.449947779	0.00990099
4-Guanidinobutanoic acid	LINC00462	0.459328891	0.633663366
4-Guanidinobutanoic acid	NEDD4L	0.527351375	0.108910891
4-Guanidinobutanoic acid	ZNF440	0.432453996	0.178217822
4-Guanidinobutanoic acid	CSMD1	0.437416462	0.00990099
4-Guanidinobutanoic acid	ZFP42	0.45549888	0.287128713
4-Guanidinobutanoic acid	DDAH1	-0.543596726	0.257425743
4-Guanidinobutanoic acid	DNAH12	0.428469696	0.069306931
4-Guanidinobutanoic acid	SLC1A4	0.499859623	0.00990099
4-Guanidinobutanoic acid	UGGT1	0.440227625	0.00990099
4-Guanidinobutanoic acid	DMWD	-0.441045977	0.346534653
4-Guanidinobutanoic acid	RBMS2	-0.437132756	0.079207921
4-Guanidinobutanoic acid	PACS2	-0.437704887	0.128712871
4-Guanidinobutanoic acid	SIPA1L3	-0.481923417	0.099009901
4-Guanidinobutanoic acid	PTPN21	-0.469571805	0.089108911
4-Guanidinobutanoic acid	VPS33B	0.450123196	0.02970297
4-Guanidinobutanoic acid	DTX3	-0.488957883	0.059405941
4-Guanidinobutanoic acid	GGA1	0.454396129	0.00990099
4-Guanidinobutanoic acid	HPS4	0.462656343	0.00990099
pantothenic acid	EIF3D	0.458698117	0.01980198
pantothenic acid	RPL24	0.435135596	0.118811881
pantothenic acid	RPL6	0.466035712	0.069306931
pantothenic acid	SLC25A5	0.425308351	0.158415842
pantothenic acid	LRP1	-0.453142591	0.356435644
pantothenic acid	ITGA3	-0.49682261	0.00990099
pantothenic acid	PODXL	-0.428854707	0.00990099
pantothenic acid	GJA1	-0.580350933	0.00990099
pantothenic acid	CLCN3	0.51518456	0.217821782
pantothenic acid	ALCAM	-0.538433057	0.198019802
pantothenic acid	PDGFRB	-0.548815758	0.217821782
pantothenic acid	SERPINF1	0.463931711	0.099009901
pantothenic acid	ADAM9	-0.426499007	0.00990099
pantothenic acid	CYP1B1	-0.437172333	0.148514851
pantothenic acid	TNFAIP2	-0.527743059	0.00990099
pantothenic acid	MECP2	0.470964238	0.02970297
pantothenic acid	SERPINE1	-0.457402681	0.00990099
pantothenic acid	TRIP10	-0.487218744	0.04950495
pantothenic acid	GPC1	-0.527608509	0.00990099
pantothenic acid	ABCC1	-0.443476772	0.396039604
pantothenic acid	SLPI	-0.45548526	0.207920792
pantothenic acid	MTIF2	0.447364619	0.148514851
pantothenic acid	IL4R	-0.437556338	0.455445545
pantothenic acid	DRAP1	-0.449343119	0.04950495
pantothenic acid	STC2	-0.476943201	0.207920792
pantothenic acid	LOXL1	-0.504398686	0.00990099
pantothenic acid	FSTL3	-0.521177213	0.099009901
pantothenic acid	DNAJB4	-0.559472701	0.118811881
pantothenic acid	IGFBP6	-0.471046147	0.03960396
pantothenic acid	ADK	-0.479505221	0.03960396
pantothenic acid	TRIM16	-0.534720166	0.04950495
pantothenic acid	F3	-0.439297636	0.00990099
pantothenic acid	SLC16A2	-0.542804699	0.03960396
pantothenic acid	ACP5	0.472106759	0.00990099
pantothenic acid	CCL5	-0.431090503	0.148514851
pantothenic acid	RAB3A	0.435529029	0.168316832
pantothenic acid	NKRF	0.44283614	0.079207921
pantothenic acid	AOX1	-0.445767733	0.069306931
pantothenic acid	GFPT2	-0.427131718	0.04950495
pantothenic acid	IL6	-0.449126023	0.04950495
pantothenic acid	MN1	-0.505806509	0.079207921
pantothenic acid	S100A1	0.464789176	0.00990099
pantothenic acid	TESK2	0.449193602	0.01980198
pantothenic acid	HRH1	-0.538494012	0.316831683
pantothenic acid	CPA4	-0.427739853	0.099009901
pantothenic acid	SLC22A4	-0.467014749	0.405940594
pantothenic acid	PTX3	-0.524858818	0.079207921
pantothenic acid	TYR	0.542322441	0.01980198
pantothenic acid	NGF	-0.430948533	0.603960396
pantothenic acid	OXTR	-0.499513806	0.04950495
pantothenic acid	SLC6A3	-0.45310028	0.03960396
pantothenic acid	CITED1	0.485920219	0.00990099
pantothenic acid	TNFRSF1A	-0.485754211	0.069306931
pantothenic acid	FLNB	-0.454164173	0.00990099
pantothenic acid	HADHA	0.448689569	0.04950495
pantothenic acid	C1S	-0.435683369	0.336633663
pantothenic acid	GPM6B	0.44111205	0.04950495
pantothenic acid	C10orf10	-0.509279736	0.079207921
pantothenic acid	EFEMP2	-0.514609462	0.00990099
pantothenic acid	THBS3	-0.431379713	0.059405941
pantothenic acid	PITX1	-0.456416002	0.346534653
pantothenic acid	PMEL	0.457028757	0.00990099
pantothenic acid	VEGFC	-0.442377581	0.02970297
pantothenic acid	PSG1	-0.436831701	0.03960396
pantothenic acid	PTGES	-0.426272491	0.287128713
pantothenic acid	FSCN1	-0.436809827	0.03960396
pantothenic acid	PLAU	-0.511019006	0.00990099
pantothenic acid	CDK2	0.464252562	0.079207921
pantothenic acid	MYH9	-0.450985007	0.00990099
pantothenic acid	MGAT5	0.427639475	0.00990099
pantothenic acid	FAF2	-0.440109335	0.188118812
pantothenic acid	IFITM3	-0.455464185	0.059405941
pantothenic acid	COL5A1	-0.470616563	0.03960396
pantothenic acid	RRAS	-0.540693294	0.00990099
pantothenic acid	WNT5A	-0.636062456	0.257425743
pantothenic acid	CCDC22	0.426608561	0.584158416
pantothenic acid	PDLIM7	-0.451972509	0.069306931
pantothenic acid	LOX	-0.578902597	0.059405941
pantothenic acid	GK3P	0.52902743	0.089108911
pantothenic acid	TSPY1	-0.489822315	0.198019802
pantothenic acid	COL1A1	-0.526942374	0.386138614
pantothenic acid	RAB31	-0.484760797	0.01980198
pantothenic acid	C3	-0.530772671	0.207920792
pantothenic acid	SMAD3	-0.449731013	0.01980198
pantothenic acid	SNX10	0.457635341	0.03960396
pantothenic acid	LRRC20	-0.433625274	0.00990099
pantothenic acid	PPP1R13L	-0.518011951	0.267326733
pantothenic acid	DSE	-0.577274232	0.227722772
pantothenic acid	AEN	0.453921119	0.297029703
pantothenic acid	CLIC3	-0.430183163	0.207920792
pantothenic acid	SH2D4A	-0.553244011	0.584158416
pantothenic acid	SLC12A8	-0.431570312	0.356435644
pantothenic acid	SYNC	-0.469074359	0.01980198
pantothenic acid	APOO	0.440426832	0.02970297
pantothenic acid	AMIGO2	-0.454403854	0.01980198
pantothenic acid	P4HTM	-0.498822223	0.03960396
pantothenic acid	TBC1D2	-0.500677243	0.128712871
pantothenic acid	HOMER3	-0.439798524	0.079207921
pantothenic acid	ZNF106	0.530377875	0.079207921
pantothenic acid	RSL24D1	0.443601315	0.02970297
pantothenic acid	SORBS1	0.452463098	0.346534653
pantothenic acid	MRPL44	0.473442336	0.059405941
pantothenic acid	TRPV2	0.516462692	0.00990099
pantothenic acid	ZC3HC1	0.433683926	0.099009901
pantothenic acid	MESDC1	0.524273242	0.207920792
pantothenic acid	NTN4	-0.598457189	0.03960396
pantothenic acid	ARMC10	0.496742077	0.237623762
pantothenic acid	UQCR11	0.4856257	0.198019802
pantothenic acid	LTBP2	-0.463416599	0.722772277
pantothenic acid	TRIM51	0.553433017	0.01980198
pantothenic acid	STK26	0.43429275	0.118811881
pantothenic acid	TBC1D14	0.433757794	0.04950495
pantothenic acid	LINC00998	0.4524551	0.089108911
pantothenic acid	FAM96A	0.445411182	0.00990099
pantothenic acid	UBALD2	0.552766298	0.059405941
pantothenic acid	GNG2	0.452963678	0.425742574
pantothenic acid	IGSF8	0.545391993	0.00990099
pantothenic acid	ZKSCAN1	0.472022276	0.01980198
pantothenic acid	FBLIM1	-0.468292385	0.02970297
pantothenic acid	EDIL3	-0.427453369	0.00990099
pantothenic acid	ZCCHC9	0.518494814	0.02970297
pantothenic acid	ALKBH2	0.427191278	0.198019802
pantothenic acid	SEMA6A	0.52169769	0.00990099
pantothenic acid	PLEKHH1	0.507939136	0.00990099
pantothenic acid	NELFCD	0.491123103	0.366336634
pantothenic acid	VASN	-0.516189389	0.00990099
pantothenic acid	MGME1	0.460663631	0.00990099
pantothenic acid	CCSAP	0.472332082	0.188118812
pantothenic acid	MOB1B	0.427087439	0.079207921
pantothenic acid	IL7R	-0.459482863	0.069306931
pantothenic acid	SLC18B1	0.480687533	0.079207921
pantothenic acid	ADAMTS2	-0.488557169	0.277227723
pantothenic acid	BCAT1	-0.438983692	0.00990099
pantothenic acid	ELL2	-0.443201928	0.00990099
pantothenic acid	LINC01279	-0.57121334	0.178217822
pantothenic acid	ZNF697	0.473699549	0.00990099
pantothenic acid	BOLA3	0.43791795	0.227722772
pantothenic acid	TAB3	0.425718062	0.326732673
pantothenic acid	VGLL3	-0.575221163	0.475247525
pantothenic acid	WTIP	-0.438127647	0.00990099
pantothenic acid	ZNF689	0.486286415	0.02970297
pantothenic acid	ZNF595	0.440940741	0.059405941
pantothenic acid	SORCS1	0.476636331	0.01980198
pantothenic acid	TWIST2	-0.518858936	0.524752475
pantothenic acid	WFDC21P	-0.504410018	0.346534653
pantothenic acid	CNTN3	0.534841168	0.405940594
pantothenic acid	4-Mar	-0.455006726	0.376237624
pantothenic acid	INPP5F	0.508644192	0.069306931
pantothenic acid	ZNF469	-0.506804106	0.118811881
pantothenic acid	SLCO5A1	0.456288584	0.01980198
pantothenic acid	PAX3	0.485552577	0.02970297
pantothenic acid	NFATC2	0.431441431	0.267326733
pantothenic acid	AARS2	0.426762271	0.069306931
pantothenic acid	ISLR	0.436614094	0.188118812
pantothenic acid	LOXL1-AS1	-0.430869775	0.01980198
pantothenic acid	UBR4	0.450897113	0.02970297
pantothenic acid	EEPD1	0.482809786	0.01980198
pantothenic acid	RASSF3	0.500829334	0.04950495
pantothenic acid	ITGA11	-0.464839202	0.01980198
pantothenic acid	TGM6	0.487631643	0.01980198
pantothenic acid	CHL1	0.48785162	0.00990099
pantothenic acid	RNF125	0.587789095	0.207920792
pantothenic acid	NRROS	0.488034494	0.01980198
pantothenic acid	ADAMTS5	-0.4300743	0.099009901
pantothenic acid	NEU3	0.494232875	0.069306931
pantothenic acid	TCFL5	0.522511766	0.04950495
pantothenic acid	ANKRD44	0.458433744	0.01980198
pantothenic acid	SNCA	0.460941653	0.00990099
pantothenic acid	TRIM63	0.490458184	0.01980198
pantothenic acid	TRPM1	0.491598146	0.01980198
pantothenic acid	FAM86B3P	0.477090369	0.01980198
pantothenic acid	FZD2	-0.446091556	0.158415842
pantothenic acid	ARV1	0.475189628	0.099009901
pantothenic acid	PHLDB2	-0.437975242	0.00990099
pantothenic acid	QDPR	0.467097924	0.108910891
pantothenic acid	ATP6V1G1	0.488705382	0.069306931
pantothenic acid	OARD1	0.451712536	0.01980198
pantothenic acid	B4GALT1	-0.449999681	0.188118812
pantothenic acid	AGAP3	0.511095513	0.108910891
pantothenic acid	THBS1	-0.486919565	0.425742574
pantothenic acid	SPATS1	0.468613562	0.01980198
pantothenic acid	LHFPL3-AS1	0.552811834	0.00990099
pantothenic acid	NEDD4L	0.449213988	0.01980198
pantothenic acid	FAM78B	0.429276089	0.089108911
pantothenic acid	E2F7	0.448665289	0.267326733
pantothenic acid	COL22A1	0.454112257	0.01980198
pantothenic acid	DDAH1	-0.488871324	0.01980198
pantothenic acid	LUC7L2	0.439896238	0.02970297
pantothenic acid	CCDC80	-0.476188136	0.514851485
pantothenic acid	UGGT1	0.545893061	0.207920792
pantothenic acid	PACS2	-0.433514553	0.059405941
pantothenic acid	SIPA1L3	-0.468102217	0.01980198
pantothenic acid	DMPK	-0.489383427	0.405940594
pantothenic acid	PHF1	-0.447233502	0.237623762
pantothenic acid	EHD2	-0.441618578	0.03960396
pantothenic acid	GGA1	0.466687889	0.059405941
pantothenic acid	HPS4	0.438629076	0.02970297
X-2255 - hydroxyproline form of bradykinin	EIF3D	-0.506875647	0.188118812
X-2255 - hydroxyproline form of bradykinin	ATF4	-0.516385753	0.891089109
X-2255 - hydroxyproline form of bradykinin	SMARCC1	-0.447340138	0.059405941
X-2255 - hydroxyproline form of bradykinin	ATP5B	-0.4560953	0.297029703
X-2255 - hydroxyproline form of bradykinin	UCHL1	0.50097405	0.207920792
X-2255 - hydroxyproline form of bradykinin	PTDSS1	-0.487410128	0.831683168
X-2255 - hydroxyproline form of bradykinin	CLSTN1	0.426117355	0.435643564
X-2255 - hydroxyproline form of bradykinin	EPHX1	0.496562553	0.267326733
X-2255 - hydroxyproline form of bradykinin	CTSL	0.480242171	0.059405941
X-2255 - hydroxyproline form of bradykinin	ITGAV	0.530059788	0.158415842
X-2255 - hydroxyproline form of bradykinin	PSMD12	0.450932181	0.712871287
X-2255 - hydroxyproline form of bradykinin	IGSF3	0.433707633	0.059405941
X-2255 - hydroxyproline form of bradykinin	MYC	-0.487391788	0.118811881
X-2255 - hydroxyproline form of bradykinin	CYP1B1	0.459889134	0.207920792
X-2255 - hydroxyproline form of bradykinin	RXRA	0.432110147	0.336633663
X-2255 - hydroxyproline form of bradykinin	TNFAIP2	0.425671809	0.00990099
X-2255 - hydroxyproline form of bradykinin	HEXIM1	0.488079544	0.445544554
X-2255 - hydroxyproline form of bradykinin	PRPF19	-0.547208926	0.732673267
X-2255 - hydroxyproline form of bradykinin	CCDC86	-0.439576633	0.207920792
X-2255 - hydroxyproline form of bradykinin	MFAP1	0.427250636	0.564356436
X-2255 - hydroxyproline form of bradykinin	ARHGEF17	0.503153232	0.03960396
X-2255 - hydroxyproline form of bradykinin	PALM	0.425446296	0.217821782
X-2255 - hydroxyproline form of bradykinin	RRP9	-0.46047428	0.663366337
X-2255 - hydroxyproline form of bradykinin	SLC43A1	-0.507952532	0.247524752
X-2255 - hydroxyproline form of bradykinin	LDOC1	0.486281907	0.188118812
X-2255 - hydroxyproline form of bradykinin	SLC16A2	0.464452242	0.02970297
X-2255 - hydroxyproline form of bradykinin	EML1	0.462637309	0.099009901
X-2255 - hydroxyproline form of bradykinin	MAP3K14	0.439390646	0.287128713
X-2255 - hydroxyproline form of bradykinin	WISP2	0.429357692	0.603960396
X-2255 - hydroxyproline form of bradykinin	DNAJA3	-0.484921806	0.782178218
X-2255 - hydroxyproline form of bradykinin	LCT	-0.443725058	0.079207921
X-2255 - hydroxyproline form of bradykinin	SLC17A3	0.446537373	0.108910891
X-2255 - hydroxyproline form of bradykinin	RNPEP	0.455017155	0.346534653
X-2255 - hydroxyproline form of bradykinin	EIF2S2	-0.451517988	0.415841584
X-2255 - hydroxyproline form of bradykinin	ANXA2P2	0.437269637	0.03960396
X-2255 - hydroxyproline form of bradykinin	LCP1	-0.509479285	0.04950495
X-2255 - hydroxyproline form of bradykinin	MAGED1	0.437852849	0.257425743
X-2255 - hydroxyproline form of bradykinin	NDRG4	0.427595555	0.01980198
X-2255 - hydroxyproline form of bradykinin	CETN2	0.450486538	0.277227723
X-2255 - hydroxyproline form of bradykinin	CREB3	0.462247929	0.188118812
X-2255 - hydroxyproline form of bradykinin	ATP5L	-0.439407348	0.237623762
X-2255 - hydroxyproline form of bradykinin	ANXA2P1	0.509028186	0.366336634
X-2255 - hydroxyproline form of bradykinin	SH2D1A	-0.433445388	0.01980198
X-2255 - hydroxyproline form of bradykinin	TRPC1	0.441845557	0.306930693
X-2255 - hydroxyproline form of bradykinin	IQCB1	-0.467549288	0.326732673
X-2255 - hydroxyproline form of bradykinin	FAF2	0.440314586	0.287128713
X-2255 - hydroxyproline form of bradykinin	AK2	-0.434802081	0.158415842
X-2255 - hydroxyproline form of bradykinin	LOC644172	0.523230926	0.891089109
X-2255 - hydroxyproline form of bradykinin	OLFML2A	0.485470194	0.237623762
X-2255 - hydroxyproline form of bradykinin	TP73-AS1	0.456936375	0.504950495
X-2255 - hydroxyproline form of bradykinin	KIAA0895	0.429519569	0.277227723
X-2255 - hydroxyproline form of bradykinin	ALDH7A1	0.452147435	0.207920792
X-2255 - hydroxyproline form of bradykinin	TTC30A	0.442532661	0.168316832
X-2255 - hydroxyproline form of bradykinin	EIF5A	-0.44098129	0.603960396
X-2255 - hydroxyproline form of bradykinin	RPL29	-0.473921789	0.277227723
X-2255 - hydroxyproline form of bradykinin	MEIS3P1	0.521823875	0.227722772
X-2255 - hydroxyproline form of bradykinin	NPEPPS	0.490574659	0.366336634
X-2255 - hydroxyproline form of bradykinin	NOP2	-0.427499603	0.326732673
X-2255 - hydroxyproline form of bradykinin	SHMT2	-0.495297735	0.584158416
X-2255 - hydroxyproline form of bradykinin	LOC440434	0.430650733	0.504950495
X-2255 - hydroxyproline form of bradykinin	DIMT1	-0.428547527	0.603960396
X-2255 - hydroxyproline form of bradykinin	TRAT1	-0.446041398	0.089108911
X-2255 - hydroxyproline form of bradykinin	ZPR1	-0.555829137	0.881188119
X-2255 - hydroxyproline form of bradykinin	MYOF	0.430992819	0.069306931
X-2255 - hydroxyproline form of bradykinin	RAB31	0.457795008	0.138613861
X-2255 - hydroxyproline form of bradykinin	SNORD19B	-0.549990397	0.772277228
X-2255 - hydroxyproline form of bradykinin	CCNB1IP1	-0.485302965	0.188118812
X-2255 - hydroxyproline form of bradykinin	TEX10	-0.426132088	0.089108911
X-2255 - hydroxyproline form of bradykinin	C9orf78	-0.42476341	0.04950495
X-2255 - hydroxyproline form of bradykinin	ECSIT	-0.442208772	0.386138614
X-2255 - hydroxyproline form of bradykinin	MID1IP1	-0.481972861	0.247524752
X-2255 - hydroxyproline form of bradykinin	MRPL48	-0.47938135	0.00990099
X-2255 - hydroxyproline form of bradykinin	EXOSC5	-0.444663879	0.673267327
X-2255 - hydroxyproline form of bradykinin	TCTN1	0.48994051	0.257425743
X-2255 - hydroxyproline form of bradykinin	SMO	0.454858899	0.386138614
X-2255 - hydroxyproline form of bradykinin	BCL7C	0.433051905	0.603960396
X-2255 - hydroxyproline form of bradykinin	CXorf57	-0.433398022	0.445544554
X-2255 - hydroxyproline form of bradykinin	SERTAD3	0.433052014	0.217821782
X-2255 - hydroxyproline form of bradykinin	NHEJ1	-0.436708929	0.366336634
X-2255 - hydroxyproline form of bradykinin	CLCF1	0.509790858	0.03960396
X-2255 - hydroxyproline form of bradykinin	CEP72	-0.472316527	0.306930693
X-2255 - hydroxyproline form of bradykinin	ARSJ	0.481514256	0.168316832
X-2255 - hydroxyproline form of bradykinin	NUAK2	0.476149184	0.02970297
X-2255 - hydroxyproline form of bradykinin	LMAN2L	0.48838172	0.584158416
X-2255 - hydroxyproline form of bradykinin	ATG3	-0.484576367	0.514851485
X-2255 - hydroxyproline form of bradykinin	MRPL34	-0.456616743	0.415841584
X-2255 - hydroxyproline form of bradykinin	MRPS18A	-0.52052124	0.881188119
X-2255 - hydroxyproline form of bradykinin	C9orf91	-0.527484853	0.366336634
X-2255 - hydroxyproline form of bradykinin	AMIGO2	0.436644386	0.03960396
X-2255 - hydroxyproline form of bradykinin	DBNDD1	0.431676797	0.623762376
X-2255 - hydroxyproline form of bradykinin	ASAP3	0.439881168	0.118811881
X-2255 - hydroxyproline form of bradykinin	PDGFC	0.543678099	0.01980198
X-2255 - hydroxyproline form of bradykinin	TMEM9	0.489328315	0.316831683
X-2255 - hydroxyproline form of bradykinin	GLIS2	0.424718009	0.069306931
X-2255 - hydroxyproline form of bradykinin	TRIM6	0.489042822	0.207920792
X-2255 - hydroxyproline form of bradykinin	UBALD2	-0.482271242	0.089108911
X-2255 - hydroxyproline form of bradykinin	MIR21	0.52456286	0.405940594
X-2255 - hydroxyproline form of bradykinin	PCYOX1	0.428169387	0.138613861
X-2255 - hydroxyproline form of bradykinin	TOP1MT	-0.443167365	0.178217822
X-2255 - hydroxyproline form of bradykinin	VASN	0.505906154	0.128712871
X-2255 - hydroxyproline form of bradykinin	TAP2	-0.432192878	0.554455446
X-2255 - hydroxyproline form of bradykinin	B3GNT9	0.461489212	0.089108911
X-2255 - hydroxyproline form of bradykinin	LOC100288152	0.431337561	0.544554455
X-2255 - hydroxyproline form of bradykinin	GTPBP1	-0.436354192	0.237623762
X-2255 - hydroxyproline form of bradykinin	ZNF521	-0.430606632	0.485148515
X-2255 - hydroxyproline form of bradykinin	FOXN2	-0.48230113	0.287128713
X-2255 - hydroxyproline form of bradykinin	FGD5	-0.440473298	0.376237624
X-2255 - hydroxyproline form of bradykinin	SNX13	0.44985241	0.554455446
X-2255 - hydroxyproline form of bradykinin	PRRT2	0.453185782	0.633663366
X-2255 - hydroxyproline form of bradykinin	2-Mar	0.437120236	0.524752475
X-2255 - hydroxyproline form of bradykinin	CPT1C	0.435150773	0.603960396
X-2255 - hydroxyproline form of bradykinin	LINC00674	0.466445045	0.079207921
X-2255 - hydroxyproline form of bradykinin	DCLK2	0.489067675	0.772277228
X-2255 - hydroxyproline form of bradykinin	ARIH2	-0.45431128	0.693069307
X-2255 - hydroxyproline form of bradykinin	CRIM1	0.454514458	0.01980198
X-2255 - hydroxyproline form of bradykinin	BASP1	0.45246141	0.524752475
X-2255 - hydroxyproline form of bradykinin	GPR39	0.472808747	0.02970297
X-2255 - hydroxyproline form of bradykinin	PRSS23	0.47701452	0.059405941
X-2255 - hydroxyproline form of bradykinin	WDR78	0.512355433	0.346534653
X-2255 - hydroxyproline form of bradykinin	DKK3	0.458053493	0.01980198
X-2255 - hydroxyproline form of bradykinin	PTGR2	0.460128227	0.643564356
X-2255 - hydroxyproline form of bradykinin	SFXN4	-0.442197112	0.217821782
X-2255 - hydroxyproline form of bradykinin	VMP1	0.535693742	0.287128713
X-2255 - hydroxyproline form of bradykinin	PTGR1	0.493212417	0.01980198
X-2255 - hydroxyproline form of bradykinin	C9orf3	0.509393075	0.643564356
X-2255 - hydroxyproline form of bradykinin	LOC728061	0.446257628	0.623762376
X-2255 - hydroxyproline form of bradykinin	RBM24	0.49418203	0.099009901
X-2255 - hydroxyproline form of bradykinin	TAF4B	-0.606948312	0.643564356
X-2255 - hydroxyproline form of bradykinin	NEU3	-0.434789302	0.128712871
X-2255 - hydroxyproline form of bradykinin	SLC16A10	-0.453889991	0.405940594
X-2255 - hydroxyproline form of bradykinin	LOC100288911	0.478792147	0.02970297
X-2255 - hydroxyproline form of bradykinin	FZD2	0.436699884	0.178217822
X-2255 - hydroxyproline form of bradykinin	TRAF3IP1	0.463759538	0.663366337
X-2255 - hydroxyproline form of bradykinin	TMEM136	0.466304759	0.108910891
X-2255 - hydroxyproline form of bradykinin	UACA	0.466572295	0.386138614
[truncated: 22,385 more rows]
